# Supplementary material for: Transcriptome and Metabolome Comparison of Smooth and Rough Citrus limon L. Peels Grown on Same Trees and Harvested in Different Seasons
Source: Front Plant Sci. 2021 Oct 8;12:749803. doi: 10.3389/fpls.2021.749803 (PMC8531254; doi:10.3389/fpls.2021.749803)
Supplement: Supplementary file 1 [file Data_Sheet_1.xlsx]

## Sheet: Supplementary Table 1
Supplementary Table 1. Sequencing statistics summary of transcriptome sequencing of smooth (C) and rough (D) peels of C. limon harvested at different days after flowering.
Sample	library	raw_reads	clean_reads	clean_bases	error_rate	Q20	Q30	GC_pct	Sample	total_reads	total_map	unique_map	multi_map	read1_map	read2_map	positive_map	negative_map	splice_map	unsplice_map	proper_map
C1_1	FRAS202218194-1r	44387380	43816240	6.57G	0.02	98.13	94.37	44.77	C1_1	43816240	39042049(89.1%)	37568929(85.74%)	1473120(3.36%)	18834229(42.98%)	18734700(42.76%)	18713714(42.71%)	18855215(43.03%)	14552151(33.21%)	23016778(52.53%)	35295004(80.55%)
C1_2	FRAS202218195-1r	42132662	41473320	6.22G	0.02	98.23	94.55	44.52	C1_2	41473320	36773645(88.67%)	35823681(86.38%)	949964(2.29%)	17950966(43.28%)	17872715(43.09%)	17851688(43.04%)	17971993(43.33%)	13124264(31.65%)	22699417(54.73%)	33587862(80.99%)
C1_3	FRAS202218196-1r	45915758	45187712	6.78G	0.02	98.17	94.47	44.65	C1_3	45187712	40339569(89.27%)	39330225(87.04%)	1009344(2.23%)	19714193(43.63%)	19616032(43.41%)	19598100(43.37%)	19732125(43.67%)	14617395(32.35%)	24712830(54.69%)	36959740(81.79%)
C2_1	FRAS202218198-1r	44411620	43254954	6.49G	0.02	98.16	94.45	44.34	C2_1	43254954	37864293(87.54%)	37081565(85.73%)	782728(1.81%)	18584867(42.97%)	18496698(42.76%)	18503333(42.78%)	18578232(42.95%)	13548116(31.32%)	23533449(54.41%)	34477836(79.71%)
C2_2	FRAS202218199-1r	42409764	41575142	6.24G	0.02	98.11	94.36	44.27	C2_2	41575142	36624417(88.09%)	35613855(85.66%)	1010562(2.43%)	17848957(42.93%)	17764898(42.73%)	17766236(42.73%)	17847619(42.93%)	12976699(31.21%)	22637156(54.45%)	33177670(79.8%)
C2_3	FRAS202218200-1r	43569332	42664520	6.4G	0.02	98.07	94.27	44.65	C2_3	42664520	35443562(83.08%)	34422270(80.68%)	1021292(2.39%)	17253496(40.44%)	17168774(40.24%)	17190870(40.29%)	17231400(40.39%)	13747709(32.22%)	20674561(48.46%)	32034300(75.08%)
C3_1	FRAS202218208-1r	43935894	43153060	6.47G	0.03	98.03	94.12	44.18	C3_1	43153060	38604177(89.46%)	37597993(87.13%)	1006184(2.33%)	18866690(43.72%)	18731303(43.41%)	18770144(43.5%)	18827849(43.63%)	15147850(35.1%)	22450143(52.02%)	35174640(81.51%)
C3_2	FRAS202218209-1r	44484504	43687556	6.55G	0.03	97.71	93.41	44.13	C3_2	43687556	38705533(88.6%)	37709946(86.32%)	995587(2.28%)	18970502(43.42%)	18739444(42.89%)	18819648(43.08%)	18890298(43.24%)	15075936(34.51%)	22634010(51.81%)	35067402(80.27%)
C3_3	FRAS202218210-1r	44811502	44001994	6.6G	0.02	98.11	94.3	44	C3_3	44001994	39293787(89.3%)	38400447(87.27%)	893340(2.03%)	19245369(43.74%)	19155078(43.53%)	19174577(43.58%)	19225870(43.69%)	15468237(35.15%)	22932210(52.12%)	35879852(81.54%)
C4_1	FRAS202218218-1r	42170408	41476836	6.22G	0.02	98.16	94.45	44.38	C4_1	41476836	36876722(88.91%)	35804145(86.32%)	1072577(2.59%)	17950507(43.28%)	17853638(43.04%)	17860649(43.06%)	17943496(43.26%)	14553272(35.09%)	21250873(51.24%)	33466010(80.69%)
C4_2	FRAS202218219-1r	41417376	40588202	6.09G	0.02	98.17	94.47	43.85	C4_2	40588202	36348165(89.55%)	35417882(87.26%)	930283(2.29%)	17753869(43.74%)	17664013(43.52%)	17672624(43.54%)	17745258(43.72%)	14778213(36.41%)	20639669(50.85%)	33225322(81.86%)
C4_3	FRAS202218220-1r	40211564	39568768	5.94G	0.02	98.09	94.26	43.75	C4_3	39568768	35393125(89.45%)	34540298(87.29%)	852827(2.16%)	17330294(43.8%)	17210004(43.49%)	17236957(43.56%)	17303341(43.73%)	13741595(34.73%)	20798703(52.56%)	32321750(81.69%)
C5_1	FRAS202218228-1r	40895128	40063670	6.01G	0.02	98.13	94.39	43.88	C5_1	40063670	35713706(89.14%)	34697639(86.61%)	1016067(2.54%)	17392321(43.41%)	17305318(43.19%)	17318476(43.23%)	17379163(43.38%)	13714599(34.23%)	20983040(52.37%)	32557778(81.27%)
C5_2	FRAS202218229-1r	44998264	44033834	6.61G	0.02	98.21	94.57	43.97	C5_2	44033834	39356337(89.38%)	38302733(86.98%)	1053604(2.39%)	19182818(43.56%)	19119915(43.42%)	19123089(43.43%)	19179644(43.56%)	15387059(34.94%)	22915674(52.04%)	36018494(81.8%)
C5_3	FRAS202218230-1r	45243448	44134130	6.62G	0.02	98.18	94.53	44.13	C5_3	44134130	39540015(89.59%)	38571843(87.4%)	968172(2.19%)	19327561(43.79%)	19244282(43.6%)	19257217(43.63%)	19314626(43.76%)	15442936(34.99%)	23128907(52.41%)	36236218(82.1%)
D1_1	FRAS202218238-1r	43453598	42539592	6.38G	0.02	98.2	94.6	44.54	D1_1	42539592	37719647(88.67%)	36743910(86.38%)	975737(2.29%)	18412676(43.28%)	18331234(43.09%)	18298885(43.02%)	18445025(43.36%)	13374110(31.44%)	23369800(54.94%)	34415284(80.9%)
D1_2	FRAS202218239-1r	42397364	41404772	6.21G	0.03	97.64	93.27	44.89	D1_2	41404772	36260832(87.58%)	34900137(84.29%)	1360695(3.29%)	17560986(42.41%)	17339151(41.88%)	17370179(41.95%)	17529958(42.34%)	12380574(29.9%)	22519563(54.39%)	32562502(78.64%)
D1_3	FRAS202218240-1r	45158550	44312402	6.65G	0.03	98.01	94.14	44.67	D1_3	44312402	38638947(87.2%)	37579839(84.81%)	1059108(2.39%)	18846187(42.53%)	18733652(42.28%)	18689438(42.18%)	18890401(42.63%)	13292706(30.0%)	24287133(54.81%)	35031006(79.05%)
D2_1	FRAS202218248-1r	44594384	43656356	6.55G	0.02	98.09	94.32	44.15	D2_1	43656356	38352640(87.85%)	37405423(85.68%)	947217(2.17%)	18757695(42.97%)	18647728(42.71%)	18667365(42.76%)	18738058(42.92%)	14808831(33.92%)	22596592(51.76%)	34965112(80.09%)
D2_2	FRAS202218249-1r	43176786	42297640	6.34G	0.02	98.19	94.57	44.59	D2_2	42297640	37069955(87.64%)	35724366(84.46%)	1345589(3.18%)	17899587(42.32%)	17824779(42.14%)	17830676(42.16%)	17893690(42.3%)	13727085(32.45%)	21997281(52.01%)	33371672(78.9%)
D2_3	FRAS202218250-1r	47275744	46284626	6.94G	0.02	98.12	94.38	44.31	D2_3	46284626	40856436(88.27%)	39891095(86.19%)	965341(2.09%)	20002220(43.22%)	19888875(42.97%)	19913582(43.02%)	19977513(43.16%)	15607840(33.72%)	24283255(52.47%)	37340656(80.68%)
D3_1	FRAS202218258-1r	43865472	43082804	6.46G	0.02	98.26	94.67	44.66	D3_1	43082804	36504143(84.73%)	35600622(82.63%)	903521(2.1%)	17832519(41.39%)	17768103(41.24%)	17772658(41.25%)	17827964(41.38%)	14095172(32.72%)	21505450(49.92%)	33456878(77.66%)
D3_2	FRAS202218259-1r	43646516	42852130	6.43G	0.02	98.19	94.52	44.39	D3_2	42852130	37548526(87.62%)	36708443(85.66%)	840083(1.96%)	18392891(42.92%)	18315552(42.74%)	18324379(42.76%)	18384064(42.9%)	14701484(34.31%)	22006959(51.36%)	34484584(80.47%)
D3_3	FRAS202218260-1r	45458154	44672108	6.7G	0.02	98.12	94.34	44.67	D3_3	44672108	37342698(83.59%)	36478294(81.66%)	864404(1.93%)	18271953(40.9%)	18206341(40.76%)	18202574(40.75%)	18275720(40.91%)	14136637(31.65%)	22341657(50.01%)	34173174(76.5%)
D4_1	FRAS202218268-1r	46631342	45278578	6.79G	0.02	98.23	94.63	44.28	D4_1	45278578	40386302(89.2%)	39378519(86.97%)	1007783(2.23%)	19720002(43.55%)	19658517(43.42%)	19657853(43.42%)	19720666(43.55%)	15169325(33.5%)	24209194(53.47%)	36920574(81.54%)
D4_2	FRAS202218269-1r	47015908	45925154	6.89G	0.02	98.16	94.47	44.39	D4_2	45925154	40695817(88.61%)	39275787(85.52%)	1420030(3.09%)	19674923(42.84%)	19600864(42.68%)	19612139(42.7%)	19663648(42.82%)	15058156(32.79%)	24217631(52.73%)	36785700(80.1%)
D4_3	FRAS202218270-1r	46305888	45043972	6.76G	0.03	97.82	93.39	44.39	D4_3	45043972	39960550(88.71%)	38935481(86.44%)	1025069(2.28%)	19499128(43.29%)	19436353(43.15%)	19440037(43.16%)	19495444(43.28%)	15707310(34.87%)	23228171(51.57%)	36417524(80.85%)

## Sheet: Supplementary Table 2
Supplementary Table 2. Log2 fold changes values of core differentially expressed genes in treatment comparisons of smooth (C) and rough peel (D) of C. limon harvested at different days after flowering.
GENE ID	Gene Name	C2 vs D1	C3 vs D2	C4 vs D3	C5 vs D4	Gene Description
18031263	LOC18031263	-2.37049	-2.10724	1.35616	1.5001	carboxyl-terminal-processing peptidase 3%2C chloroplastic%2C transcript variant X1
18031384	LOC18031384	-4.53541	-3.80242	-2.12242	1.46244	ethylene-responsive transcription factor 2
18031403	LOC18031403	-2.08939	-1.53125	-1.29537	1.23444	bifunctional bis(5'-adenosyl)-triphosphatase/adenylylsulfatase FHIT
18031456	LOC18031456	-1.94619	-1.08705	-0.853095	0.595956	transcription factor bHLH130
18031612	LOC18031612	-2.18904	-0.757853	-1.00362	0.961495	disease resistance-like protein DSC1
18031730	LOC18031730	2.79001	0.645591	-1.09338	-0.892345	uncharacterized LOC18031730
18031906	LOC18031906	1.54078	0.608974	0.594859	-0.624702	protein YLS7
18031913	LOC18031913	0.872015	2.18759	0.757045	-0.40709	receptor-like kinase TMK4
18031941	LOC18031941	2.70229	1.3224	1.33285	-0.649198	leucine-rich repeat extensin-like protein 3
18031963	LOC18031963	-1.61545	-0.887823	-0.648923	0.622617	chromatin structure-remodeling complex protein BSH%2C transcript variant X1
18031997	LOC18031997	-2.3479	1.13057	-1.70479	-1.7591	uncharacterized LOC18031997
18032037	LOC18032037	-1.94803	-0.628197	-0.655671	0.721466	stem-specific protein TSJT1
18032210	LOC18032210	-2.17882	-1.29636	1.53765	-1.59507	U-box domain-containing protein 44
18032212	LOC18032212	2.53402	0.802392	-1.03368	-0.929877	xanthohumol 4'-O-methyltransferase
18032278	LOC18032278	1.77229	1.53271	2.44777	-1.08047	zinc transporter 1
18032484	LOC18032484	1.30086	0.855365	0.960163	-0.589179	monocopper oxidase-like protein SKS1
18032578	LOC18032578	-2.38663	-1.03026	-1.30862	2.95584	protein SRG1
18032596	LOC18032596	-3.17311	-1.18346	-1.7045	0.87069	probable glutathione S-transferase
18032651	LOC18032651	2.30955	2.256	2.45624	-2.0105	uncharacterized protein PF11_0207
18032976	LOC18032976	1.94497	1.70216	0.942148	-1.57021	uncharacterized LOC18032976
18033001	LOC18033001	-1.56483	-1.08548	-1.01012	0.759001	uncharacterized LOC18033001%2C transcript variant X1
18033075	LOC18033075	1.77719	0.728401	1.20273	1.26396	xyloglucan galactosyltransferase XLT2
18033076	LOC18033076	-1.47167	-0.581052	-1.07066	-0.959133	protein NRT1/ PTR FAMILY 6.1
18033106	LOC18033106	-2.87693	-1.05723	-1.70658	0.744589	probable glutathione S-transferase
18033163	LOC18033163	2.37544	1.51251	0.768314	-1.21284	transcription factor bHLH62
18033210	LOC18033210	2.78777	1.75562	1.91279	-1.70851	probably inactive leucine-rich repeat receptor-like protein kinase At3g28040
18033316	LOC18033316	-2.18439	-1.41887	-1.90691	-1.8426	-
18033381	LOC18033381	2.58809	1.75583	0.694276	-1.27169	protein EXORDIUM-like 3
18033465	LOC18033465	2.71782	1.19311	0.755611	-1.33832	tubulin beta-1 chain
18033471	LOC18033471	-2.17774	-0.662173	-1.0946	1.06745	endo-1%2C3%3B1%2C4-beta-D-glucanase
18033641	LOC18033641	1.54133	-2.0776	0.863523	1.00469	abscisic acid 8'-hydroxylase 4
18033714	LOC18033714	-2.44124	-1.80952	-1.39917	2.25797	hemoglobin-2
18033802	LOC18033802	-4.71847	-1.84865	-2.07167	4.55162	uncharacterized LOC18033802
18033833	LOC18033833	-3.45043	1.43026	1.62108	-1.46301	proline-rich protein 4
18033848	LOC18033848	2.53301	2.18844	2.11705	-1.48068	snakin-1
18033849	LOC18033849	-1.92158	-1.51821	0.92291	1.73193	ferredoxin--nitrite reductase%2C chloroplastic
18033950	LOC18033950	1.27008	1.10872	0.517482	-1.12401	probable receptor-like protein kinase At5g59700%2C transcript variant X1
18034002	LOC18034002	-2.84427	-0.795219	-1.19258	1.32816	G-type lectin S-receptor-like serine/threonine-protein kinase At1g11300
18034097	LOC18034097	2.17261	2.38293	1.11938	-3.30926	uncharacterized protein At4g06744
18034124	LOC18034124	-4.0107	-1.15181	-1.71492	2.45477	non-symbiotic hemoglobin 1
18034208	LOC18034208	-0.98566	2.74597	2.92909	-2.16112	expansin-like A1
18034397	LOC18034397	-2.47148	-1.4375	-0.74843	0.531252	epoxide hydrolase A
18034432	LOC18034432	-6.45387	-2.1491	-1.65717	-1.41411	-
18034487	LOC18034487	-4.7582	-2.25231	-1.97756	-1.48559	uncharacterized LOC18034487
18034538	LOC18034538	-4.88706	-4.39948	1.03257	4.32958	UDP-glycosyltransferase 73C6
18034667	LOC18034667	-9.16473	-1.40048	-1.54358	-1.40276	BURP domain-containing protein BNM2A
18034804	LOC18034804	-1.54393	1.32638	2.76332	2.26126	18.2 kDa class I heat shock protein
18034805	LOC18034805	-2.06088	0.885542	1.30531	1.98927	17.3 kDa class I heat shock protein
18034981	LOC18034981	-2.34247	-2.40825	1.04113	0.861347	UDP-glycosyltransferase 73C3
18034988	LOC18034988	-1.96078	-2.49225	-2.09594	-1.98829	lysosomal Pro-X carboxypeptidase
18035043	LOC18035043	-1.749	-0.824456	-0.693592	1.216	UDP-glycosyltransferase 84B2
18035066	LOC18035066	-3.37359	-1.1929	-1.34264	1.84571	monooxygenase 2%2C transcript variant X2
18035117	LOC18035117	1.05938	0.809198	0.699176	-1.37755	beta-galactosidase 8
18035157	LOC18035157	2.23543	-0.699026	-1.39875	-2.72875	geraniol 8-hydroxylase
18035160	LOC18035160	-3.28409	-1.35573	-1.5267	-1.39347	uncharacterized LOC18035160
18035280	LOC18035280	2.39135	1.76314	1.99037	-2.36607	U-box domain-containing protein 15
18035398	LOC18035398	-3.70223	-1.0923	-1.34616	-2.36599	aquaporin AQPAn.G
18035497	LOC18035497	-3.003	-3.01303	-1.16633	2.83096	transcription factor SRM1
18035669	LOC18035669	2.44948	3.92453	1.71977	-2.33737	protein EXORDIUM-like 5
18035676	LOC18035676	-3.4254	-2.73401	0.827514	3.34023	amino acid permease 4
18035678	LOC18035678	1.96297	1.20115	0.81099	-1.80576	nucleobase-ascorbate transporter 12%2C transcript variant X1
18035687	LOC18035687	-2.83776	-1.13914	-1.30964	-1.50289	omega-hydroxypalmitate O-feruloyl transferase
18035704	LOC18035704	1.51056	0.893737	0.457964	-1.01765	uncharacterized protein DDB_G0290685%2C transcript variant X2
18035819	LOC18035819	-2.86342	-2.11893	-1.84882	2.82873	uncharacterized LOC18035819
18035908	LOC18035908	-1.24259	-1.00712	-0.497018	0.428117	nuclear poly(A) polymerase 4%2C transcript variant X1
18035955	LOC18035955	2.42993	2.07372	1.50248	-1.40721	lysine-rich arabinogalactan protein 18
18036045	LOC18036045	1.21433	3.87155	2.05635	-1.98844	peroxidase 47
18036087	LOC18036087	1.51982	2.03987	0.944438	-1.45356	cellulose synthase A catalytic subunit 2 [UDP-forming]
18036318	LOC18036318	2.47999	1.01838	0.75429	-1.38852	probable inactive receptor kinase At5g67200
18036515	LOC18036515	1.55251	0.947109	0.711691	-1.42973	transmembrane protein 87A
18036585	LOC18036585	2.04279	3.41289	2.68917	-1.56103	aspartyl protease family protein At5g10770
18036635	LOC18036635	2.204	1.50984	0.837219	-1.50992	uncharacterized LOC18036635
18036909	LOC18036909	-3.60535	-1.3393	-0.962193	2.91971	heat shock 70 kDa protein
18037071	LOC18037071	-2.54251	-2.35409	-1.52743	3.4968	lanC-like protein GCL1
18037072	LOC18037072	-2.42318	-4.37326	-2.93685	4.61425	pathogenesis-related protein 1
18037226	LOC18037226	-0.797882	-1.52016	-1.50196	1.33157	receptor-like cytosolic serine/threonine-protein kinase RBK1
18037353	LOC18037353	1.60808	0.888611	1.10076	0.521023	putative glycosyltransferase 7
18037435	LOC18037435	1.23892	0.639528	1.20239	-0.768959	B-box zinc finger protein 32
18037511	LOC18037511	-4.29935	-1.58897	-0.897024	2.20997	heat shock 70 kDa protein 5
18037655	LOC18037655	-3.72929	-1.30439	-1.1468	0.694244	putative clathrin assembly protein At4g40080
18037700	LOC18037700	-2.17842	-1.30717	-1.71115	3.37948	E3 ubiquitin-protein ligase ATL31
18037809	LOC18037809	-3.15638	-2.38554	-1.15747	2.21505	CBL-interacting serine/threonine-protein kinase 25
18037824	LOC18037824	1.56188	0.560051	1.14872	-0.929492	kinesin-like protein KIN-13B%2C transcript variant X2
18038020	LOC18038020	-3.42805	-0.562045	-0.81156	1.59033	serine/threonine-protein kinase AtPK2/AtPK19
18038105	LOC18038105	1.10178	0.660369	1.02104	-0.815645	CSC1-like protein HYP1%2C transcript variant X3
18038128	LOC18038128	-4.98713	-4.49898	-3.9143	-2.90425	MDIS1-interacting receptor like kinase 2
18038162	LOC18038162	-1.83975	-1.45107	-1.76012	2.55984	pyruvate decarboxylase 2
18038296	LOC18038296	1.56928	1.03703	1.48531	-1.55174	O-fucosyltransferase 34
18038370	LOC18038370	-1.49637	-1.21912	0.567918	0.821994	UDP-glycosyltransferase 86A1
18038420	LOC18038420	-1.3736	-0.697234	-0.935487	1.32839	uncharacterized LOC18038420%2C transcript variant X2
18038445	LOC18038445	-3.12097	-1.70386	-1.17492	2.96284	L-type lectin-domain containing receptor kinase IV.1
18038467	LOC18038467	1.76176	1.04362	1.70966	-1.62579	proline-rich receptor-like protein kinase PERK8%2C transcript variant X2
18038476	LOC18038476	-0.84811	-1.23468	-0.810454	-1.0119	non-specific lipid-transfer protein 1
18038578	LOC18038578	-1.78755	-1.24631	1.51791	1.83911	alanine--glyoxylate aminotransferase 2 homolog 3%2C mitochondrial%2C transcript variant X1
18038641	LOC18038641	1.61685	-1.12699	1.0912	-1.50361	purine-uracil permease NCS1
18038664	LOC18038664	2.19197	-0.822045	-1.14577	-1.25039	UDP-glycosyltransferase 83A1
18038833	LOC18038833	-1.58641	-0.516857	-0.678162	0.684571	TOM1-like protein 6
18038846	LOC18038846	0.829039	1.09602	0.786372	-0.792016	probable galacturonosyltransferase 9
18038964	LOC18038964	-1.39293	1.20908	1.09125	-1.35368	calcium-dependent protein kinase 26
18039023	LOC18039023	2.14028	0.704135	1.4807	-0.617878	uncharacterized LOC18039023
18039100	LOC18039100	2.71541	1.76795	2.40888	-2.45181	leucine-rich repeat receptor-like protein kinase PEPR2
18039123	LOC18039123	-2.83992	-3.57295	-2.87045	4.2392	aspartate aminotransferase%2C mitochondrial%2C transcript variant X3
18039157	LOC18039157	2.21962	-2.43276	3.47246	3.0648	aquaporin PIP2-2
18039280	LOC18039280	1.6875	1.24661	0.511125	-1.16617	amino acid transporter AVT6A
18039341	LOC18039341	-2.47314	-1.21291	-0.905292	1.23752	F-box/kelch-repeat protein At2g44130
18039359	LOC18039359	-2.24094	-1.786	-2.12864	2.64569	short-chain dehydrogenase reductase 2a
18039429	LOC18039429	-1.64719	-1.85449	-2.58419	0.683697	-
18039488	LOC18039488	-1.80348	-1.22952	-0.698849	1.86096	uncharacterized LOC18039488
18039503	LOC18039503	1.60424	1.92494	1.09881	-0.890378	uncharacterized LOC18039503%2C transcript variant X1
18039553	LOC18039553	2.10878	2.62092	0.839987	-2.05107	fasciclin-like arabinogalactan protein 17
18039555	LOC18039555	2.25603	1.53305	1.52925	-1.78015	glucomannan 4-beta-mannosyltransferase 9
18039598	LOC18039598	1.69471	1.46408	0.977093	-1.04333	probable mediator of RNA polymerase II transcription subunit 37e
18039644	LOC18039644	-2.29917	-1.08379	-1.06779	1.34342	uncharacterized LOC18039644%2C transcript variant X1
18039660	LOC18039660	-1.75054	-0.669601	-1.31229	2.02313	oxygen-dependent coproporphyrinogen-III oxidase%2C chloroplastic
18039675	LOC18039675	-1.09913	-0.710639	-0.707634	0.66003	uncharacterized LOC18039675
18039775	LOC18039775	-2.30831	-1.48946	-2.171	0.947991	cysteine-rich receptor-like protein kinase 2
18040293	LOC18040293	-4.18514	-1.84915	-1.25252	2.89147	uncharacterized LOC18040293
18040294	LOC18040294	-2.35159	-2.24266	1.62332	4.13488	uncharacterized LOC18040294
18040319	LOC18040319	2.19533	0.823731	1.7589	-1.48757	protein trichome birefringence-like 14%2C transcript variant X1
18040514	LOC18040514	-1.55991	-5.15102	-4.33604	5.77921	stearoyl-[acyl-carrier-protein] 9-desaturase 6%2C chloroplastic
18040567	LOC18040567	2.26749	1.34513	0.679705	-1.27297	probable inactive receptor kinase At5g58300%2C transcript variant X1
18040627	LOC18040627	-1.68765	-1.16213	-1.46462	-1.00884	phosphoenolpyruvate carboxykinase (ATP)
18040754	LOC18040754	-8.48541	-3.81903	-2.30886	5.00799	uncharacterized N-acetyltransferase p20
18040936	LOC18040936	2.38443	1.42904	0.766726	-1.1425	tubulin alpha chain
18040952	LOC18040952	1.8271	0.840892	0.779436	-0.792682	uncharacterized LOC18040952%2C transcript variant X2
18041093	LOC18041093	1.2065	0.783965	0.785524	-1.56645	phosphatidylinositol/phosphatidylcholine transfer protein SFH6
18041175	LOC18041175	2.35117	0.992619	1.77257	-0.750322	3-oxo-Delta(4%2C5)-steroid 5-beta-reductase
18041176	LOC18041176	2.66505	0.88277	1.00351	-1.67787	3-oxo-Delta(4%2C5)-steroid 5-beta-reductase%2C transcript variant X2
18041259	LOC18041259	-2.65804	-3.54066	-1.54332	8.21944	protein DOG1-like 2
18041273	LOC18041273	-1.37468	0.976709	0.316859	-0.636652	catalase
18041387	LOC18041387	1.51951	1.56676	1.11367	-1.67353	cation/calcium exchanger 5%2C transcript variant X1
18041502	LOC18041502	2.06947	1.57464	1.05366	-1.51559	probable beta-D-xylosidase 7
18041603	LOC18041603	-3.80032	-2.27915	1.80989	2.02718	ethylene-responsive transcription factor ABR1%2C transcript variant X1
18041639	LOC18041639	-5.2057	-1.70274	-0.675067	1.12231	protein SRG1
18041919	LOC18041919	-2.27586	-2.33568	-1.6625	4.26215	respiratory burst oxidase homolog protein B
18041942	LOC18041942	-3.92773	-0.969033	2.0929	2.00907	protein PIN-LIKES 3
18042022	LOC18042022	-1.88054	-1.0124	-1.84078	1.90021	alcohol dehydrogenase 1
18042045	LOC18042045	-1.93979	1.41923	1.68007	2.02525	expansin-like B1
18042155	LOC18042155	1.53165	1.45084	1.04401	-1.23774	filament-like plant protein 4
18042245	LOC18042245	-4.03076	-5.51263	-2.67232	6.21152	alcohol dehydrogenase 1
18042323	LOC18042323	-2.82117	-1.64846	-1.87647	3.14253	probable receptor-like protein kinase At1g11050
18042328	LOC18042328	2.27725	1.0725	0.969174	-1.17805	CSC1-like protein At1g32090
18042397	LOC18042397	1.48911	0.559673	0.604204	-0.510838	uncharacterized LOC18042397
18042573	LOC18042573	1.16737	2.72458	1.65668	-1.05853	calcium-transporting ATPase 12%2C plasma membrane-type
18042597	LOC18042597	1.05267	2.26883	1.87179	-1.20943	protein NDL1%2C transcript variant X1
18042616	LOC18042616	1.51739	1.82607	1.41771	-0.636774	nitrate regulatory gene2 protein
18042617	LOC18042617	-1.74565	-0.834055	-1.2792	1.67027	glutamate--tRNA ligase%2C cytoplasmic
18042621	LOC18042621	1.31826	3.44722	1.50292	-2.87826	-
18042874	LOC18042874	1.39508	1.87851	1.41892	-1.1466	calcium-transporting ATPase 12%2C plasma membrane-type
18042889	LOC18042889	-4.7726	-2.28348	-1.49038	0.916451	coumarin 8-geranyltransferase 1b%2C chloroplastic
18043036	LOC18043036	-4.44531	-1.18806	-2.19412	-1.61371	cytochrome P450 CYP82D47
18043221	LOC18043221	2.69215	0.736841	1.34837	-1.85679	probable LRR receptor-like serine/threonine-protein kinase At1g14390
18043303	LOC18043303	1.52425	0.726182	0.910626	-1.39119	serine carboxypeptidase-like 27
18043349	LOC18043349	3.03652	2.33856	1.95445	-1.74193	probable glucan endo-1%2C3-beta-glucosidase A6
18043628	LOC18043628	1.61381	0.917237	0.790252	-0.786666	LEAF RUST 10 DISEASE-RESISTANCE LOCUS RECEPTOR-LIKE PROTEIN KINASE-like 1.5
18043672	LOC18043672	3.37669	2.94745	3.38171	-1.90495	aspartyl protease family protein 2
18043707	LOC18043707	-0.92338	-1.58939	-1.40817	-1.37772	3-ketoacyl-CoA synthase 6
18043787	LOC18043787	2.572	2.6043	2.76134	-1.61914	polygalacturonase 1 beta-like protein 3
18043859	LOC18043859	-1.44678	-1.03626	-0.55421	0.89582	uncharacterized LOC18043859
18043940	LOC18043940	1.50722	0.810655	0.721762	-0.836592	hydroxyproline O-galactosyltransferase GALT4
18044022	LOC18044022	1.67759	2.67369	1.79135	-0.916259	probable galacturonosyltransferase-like 3
18044071	LOC18044071	1.40585	0.695491	0.80022	-0.730269	mucin-17%2C transcript variant X2
18044079	LOC18044079	1.79754	1.38044	0.927203	-1.16388	delta(24)-sterol reductase%2C transcript variant X1
18044141	LOC18044141	-2.62843	-2.08584	1.7038	3.28205	salt stress-induced hydrophobic peptide ESI3
18044206	LOC18044206	-1.47718	-0.850755	-0.658694	0.84917	protein EARLY FLOWERING 4%2C transcript variant X3
18044579	LOC18044579	-1.75404	-1.75663	-2.47089	-1.8523	cytochrome P450 89A2
18044644	LOC18044644	-0.675178	-0.565545	0.72685	0.638908	beta-amyrin 11-oxidase
18044775	LOC18044775	-2.16953	-0.967062	-1.33783	1.85382	uncharacterized LOC18044775%2C transcript variant X1
18044860	LOC18044860	1.26016	1.04949	1.05706	-1.41261	protein trichome birefringence-like 2%2C transcript variant X2
18044880	LOC18044880	-2.03956	-0.928464	-0.590217	1.44656	plant intracellular Ras-group-related LRR protein 5
18044958	LOC18044958	1.14516	-1.41809	1.54298	3.10525	uncharacterized protein F37A4.2
18045171	LOC18045171	-1.38524	0.538972	-0.433564	0.472395	protein TWIN LOV 1%2C transcript variant X3
18045241	LOC18045241	-7.50349	-2.95802	-0.729593	1.47138	probable glutathione S-transferase
18045294	LOC18045294	-1.14898	-1.33852	-0.86418	0.555281	auxin-responsive protein SAUR32
18045437	LOC18045437	-2.25396	-1.72916	-1.29922	0.555921	probable WRKY transcription factor 28
18045464	LOC18045464	1.23243	0.919297	1.18632	0.793771	L-type lectin-domain containing receptor kinase S.4
18045701	LOC18045701	2.92144	1.42314	0.937174	-0.808587	protein ALTERED XYLOGLUCAN 4
18045998	LOC18045998	-3.25517	-1.23501	-1.2885	2.09077	bifunctional L-3-cyanoalanine synthase/cysteine synthase 1%2C mitochondrial
18046225	LOC18046225	-0.907303	-1.50279	-0.860676	1.04795	uncharacterized LOC18046225%2C transcript variant X1
18046308	LOC18046308	1.2775	1.78693	1.25039	-0.868243	cellulose synthase-like protein D3%2C transcript variant X3
18046487	LOC18046487	2.47603	2.40645	1.78101	-1.13688	calmodulin-like protein 3
18046532	LOC18046532	2.11736	1.26001	1.64526	-0.733737	protein GRAVITROPIC IN THE LIGHT 1%2C transcript variant X2
18046551	LOC18046551	1.64227	1.04728	1.71567	-0.842067	uncharacterized LOC18046551
18046676	LOC18046676	-0.905447	1.09289	-0.527804	-0.750342	putative disease resistance RPP13-like protein 1
18046700	LOC18046700	-2.95508	-2.08934	-2.70399	-0.911951	non-functional NADPH-dependent codeinone reductase 2
18046794	LOC18046794	2.63853	1.67505	0.723381	-1.43952	TPR repeat-containing thioredoxin TTL1
18046821	LOC18046821	-2.17829	-0.888045	-0.805325	0.999906	protein EIN4
18046860	LOC18046860	-1.65807	1.11829	1.23885	1.19057	dnaJ homolog subfamily C member 5B%2C transcript variant X2
18046905	LOC18046905	-1.37418	-4.08559	-3.18051	5.28722	uncharacterized LOC18046905
18046932	LOC18046932	-2.0598	-0.923975	-1.92383	1.87415	uncharacterized LOC18046932
18047200	LOC18047200	-2.7163	-5.73661	-2.43014	6.3898	plant cysteine oxidase 1
18047442	LOC18047442	2.74353	1.57905	2.08076	-1.42616	protein QUIRKY
18047704	LOC18047704	-1.41573	-0.928718	-0.928345	2.8305	ethylene-responsive transcription factor ERF073
18047770	LOC18047770	-0.68526	0.973197	1.54901	-0.587473	protein NRT1/ PTR FAMILY 4.6%2C transcript variant X1
18047777	LOC18047777	1.6271	0.574692	1.02811	-0.812505	ATPase 11%2C plasma membrane-type
18047822	LOC18047822	2.58835	3.31819	2.69367	-2.08017	cyclin-U2-2
18047843	LOC18047843	-6.08128	-1.54867	-1.71302	-1.80088	-
18048149	LOC18048149	2.24292	1.6586	1.69394	-1.18215	uncharacterized LOC18048149
18048257	LOC18048257	-2.11162	-1.22641	-1.48899	1.83327	-
18048259	LOC18048259	3.03405	0.949199	-0.845399	-1.41504	cytochrome P450 71A9
18048482	LOC18048482	3.30289	2.29356	1.48954	-1.61953	fasciclin-like arabinogalactan protein 10
18048626	LOC18048626	-2.17255	-1.20456	-1.654	-1.50478	myb-related protein 306
18048704	LOC18048704	-3.63893	2.858	2.40228	3.58391	expansin-like B1
18048724	LOC18048724	1.82401	0.886139	0.830715	-0.785284	mechanosensitive ion channel protein 6
18049028	LOC18049028	2.03297	1.51236	0.95133	-0.748451	PLASMODESMATA CALLOSE-BINDING PROTEIN 3
18049267	LOC18049267	1.77086	0.986416	0.922865	-1.09648	uncharacterized LOC18049267%2C transcript variant X5
18049273	LOC18049273	3.65829	3.8198	2.13345	-1.41716	syntaxin-related protein KNOLLE
18049508	LOC18049508	-8.77821	-3.31625	-1.56469	6.39936	putative methyltransferase DDB_G0268948
18049904	LOC18049904	0.99217	1.11616	0.437375	-0.910586	probable methyltransferase PMT13
18050084	LOC18050084	-6.83835	-2.83017	-1.83217	2.93024	universal stress protein PHOS34
18050334	LOC18050334	2.35576	1.96907	0.820965	-1.27407	probable galacturonosyltransferase-like 7
18050440	LOC18050440	1.70751	1.37383	0.785327	-1.21915	uncharacterized LOC18050440
18050460	LOC18050460	2.59652	1.9889	1.07482	-1.18994	L-ascorbate oxidase homolog
18050517	LOC18050517	3.04119	2.50026	1.25241	-2.13748	glucan endo-1%2C3-beta-glucosidase 12
18050540	LOC18050540	2.19128	1.41127	0.784803	-1.16445	scarecrow-like protein 3
18050565	LOC18050565	1.8725	-1.41823	0.626732	-0.794909	protein ALTERED XYLOGLUCAN 4-like
18050647	LOC18050647	1.0284	1.09135	0.693347	-1.33948	uncharacterized GPI-anchored protein At1g61900%2C transcript variant X1
18050760	LOC18050760	2.91025	1.45414	0.873703	-1.32569	glucan endo-1%2C3-beta-glucosidase 1%2C transcript variant X1
18051018	LOC18051018	0.554812	0.436435	0.395881	-0.477946	uncharacterized LOC18051018
18051040	LOC18051040	3.43495	2.09294	1.9798	-0.95686	uncharacterized LOC18051040
18051101	LOC18051101	-3.45386	-2.5732	-2.35626	1.05132	rust resistance kinase Lr10
18051253	LOC18051253	-4.11509	-1.41966	-2.21066	3.27253	uncharacterized LOC18051253%2C transcript variant X1
18051325	LOC18051325	1.78207	2.46606	1.31586	-0.757188	galactan beta-1%2C4-galactosyltransferase GALS3
18051361	LOC18051361	1.38183	0.853667	0.710765	-0.932688	growth hormone-regulated TBC protein 1
18051448	LOC18051448	1.41278	1.54714	0.607971	-1.56569	uncharacterized LOC18051448
18051477	LOC18051477	-0.979831	-2.62876	-2.04335	3.90704	haloacid dehalogenase-like hydrolase domain-containing protein 3
18051528	LOC18051528	0.793553	0.422685	0.398723	-0.414567	uncharacterized LOC18051528%2C transcript variant X1
18051671	LOC18051671	1.6867	1.63507	0.732588	-1.03971	probable receptor-like protein kinase At1g30570
18051752	LOC18051752	1.34232	1.46341	0.94373	-1.52041	dihydroceramide fatty acyl 2-hydroxylase FAH1
18051778	LOC18051778	-3.64853	-2.78311	2.2787	2.2457	alpha-farnesene synthase
18051905	LOC18051905	-2.12682	-1.44087	-1.28791	0.836738	probable LRR receptor-like serine/threonine-protein kinase At1g56140%2C transcript variant X2
18051948	LOC18051948	1.54679	1.04021	1.38039	-0.915491	uncharacterized LOC18051948%2C transcript variant X1
18052236	LOC18052236	1.84505	1.26867	0.462955	-0.881574	uncharacterized LOC18052236
18052284	LOC18052284	-3.60524	-2.81216	-1.57097	3.17601	UDP-glycosyltransferase 74E2
18052289	LOC18052289	1.34754	1.2306	1.11519	-1.01402	TPR repeat-containing protein ZIP4
18052430	LOC18052430	-2.15532	3.40523	1.94977	-1.50604	probable LRR receptor-like serine/threonine-protein kinase At1g07650
18052557	LOC18052557	-2.39023	-1.69108	-0.982962	1.89693	PAP-specific phosphatase HAL2-like
18052632	LOC18052632	-2.37474	0.966102	-1.35803	-1.24079	putative cell wall protein
18052680	LOC18052680	-3.21991	-1.71824	-1.43841	-1.1865	protein PLANT CADMIUM RESISTANCE 2%2C transcript variant X2
18052742	LOC18052742	1.50763	0.911074	0.881324	-0.960094	uncharacterized LOC18052742
18052943	LOC18052943	1.71766	0.715065	0.500886	-0.984542	probable protein S-acyltransferase 7
18053098	LOC18053098	1.46085	2.66664	1.61642	-1.90098	BTB/POZ domain-containing protein At3g22104%2C transcript variant X1
18053240	LOC18053240	-2.90631	-1.86688	-2.5137	-1.63231	aquaporin NIP1-2
18053251	LOC18053251	1.22686	0.666964	0.440743	-0.527306	uncharacterized LOC18053251%2C transcript variant X1
18053316	LOC18053316	-1.16194	0.950111	0.566603	-0.37659	protein WVD2-like 7%2C transcript variant X5
18053353	LOC18053353	-2.46468	-1.27429	-1.84691	2.58171	pyruvate decarboxylase 1
18053561	LOC18053561	1.12058	1.72543	1.34954	-2.09599	U-box domain-containing protein 10%2C transcript variant X1
18053639	LOC18053639	-2.40863	-2.83068	-1.36823	-2.65847	uncharacterized LOC18053639
18053749	LOC18053749	2.25372	2.77448	1.37616	-2.02544	U-box domain-containing protein 12
18053793	LOC18053793	2.08499	3.52596	1.37527	-1.66868	ethylene-responsive transcription factor ERF003
18053939	LOC18053939	1.45946	0.546429	0.636282	-0.590644	uncharacterized LOC18053939
18054096	LOC18054096	-1.92351	-0.749111	-0.83073	1.1698	probable E3 ubiquitin-protein ligase RHG1A%2C transcript variant X2
18054181	LOC18054181	2.45215	3.05765	1.54631	-2.1157	receptor-like protein kinase THESEUS 1
18054212	LOC18054212	0.794447	1.71046	1.80855	-1.33518	uncharacterized LOC18054212
18054221	LOC18054221	-3.21952	-1.23525	1.23939	2.45347	NAC domain-containing protein 72
18054229	LOC18054229	-3.48895	1.13614	1.17502	-1.98463	aspartyl protease family protein At5g10770
18054269	LOC18054269	1.77186	0.735718	2.01538	-0.920916	probable folate-biopterin transporter 6
18054298	LOC18054298	-2.7609	-1.24881	-1.1496	2.01257	septum-promoting GTP-binding protein 1%2C transcript variant X1
18054314	LOC18054314	1.62727	0.586857	0.36005	-0.608712	transmembrane 9 superfamily member 11
18054325	LOC18054325	-1.56241	-4.59793	-3.33402	6.66187	uncharacterized LOC18054325
18054505	LOC18054505	-1.93879	-2.02378	-1.51472	1.21707	uncharacterized LOC18054505
18054755	LOC18054755	-3.14017	-2.39032	-3.1061	-1.73781	-
18054779	LOC18054779	1.92008	0.474368	0.602722	-0.944448	probable sugar phosphate/phosphate translocator At4g32390
18054833	LOC18054833	-4.5325	-1.49897	-1.05049	1.87954	potassium channel AKT1
18054888	LOC18054888	-1.80712	-1.05871	0.687315	0.512424	cytochrome P450 71D11
18054947	LOC18054947	3.90139	3.35265	4.11354	-1.81533	3-ketoacyl-CoA synthase 11%2C transcript variant X1
18054960	LOC18054960	1.48752	1.64257	1.24135	-1.93138	glycerophosphodiester phosphodiesterase GDPDL3
18054979	LOC18054979	3.49658	1.36246	1.14668	-0.822581	probable inactive receptor kinase At1g48480
18055034	LOC18055034	-1.04407	-0.84299	-1.16377	2.20616	ATP-dependent 6-phosphofructokinase 6
18055082	LOC18055082	-2.83926	1.48743	1.72887	1.40014	uncharacterized LOC18055082
18055220	LOC18055220	1.76145	2.22866	2.81939	-1.85524	condensin complex subunit 2%2C transcript variant X1
18055369	LOC18055369	1.51917	0.483547	0.559222	-0.47261	probable polygalacturonase
18055433	LOC18055433	-3.30275	-1.75549	-0.923004	1.21876	2-oxoglutarate-Fe(II) type oxidoreductase%2C transcript variant X1
18055475	LOC18055475	-2.59304	-1.23129	-0.788714	1.39103	protein REVERSION-TO-ETHYLENE SENSITIVITY1%2C transcript variant X1
18055492	LOC18055492	1.05581	1.32321	0.638079	-1.15208	GPI-anchored protein LLG1
18055533	LOC18055533	-2.43005	-2.81559	-3.87926	3.70824	1-aminocyclopropane-1-carboxylate oxidase 1
18055551	LOC18055551	3.23065	5.07786	1.59191	-2.07531	subtilisin-like protease SBT1.8
18055579	LOC18055579	2.28657	1.99514	1.49306	-0.976482	probable inactive receptor kinase At2g26730
18055659	LOC18055659	-2.33191	-1.31637	1.89229	2.05455	strigolactone esterase D14
18055684	LOC18055684	-3.4649	-2.08436	-1.0901	0.87986	uncharacterized protein At1g15400
18055718	LOC18055718	-1.06954	-0.823014	-0.61686	0.946667	coiled-coil domain-containing protein 9
18055838	LOC18055838	1.70878	2.55429	1.44306	-1.54696	leucine-rich repeat extensin-like protein 3
18056024	LOC18056024	-2.12679	-1.87343	0.665386	1.78311	uncharacterized LOC18056024
18056035	LOC18056035	-4.23513	-2.16349	-1.50434	1.05799	uncharacterized protein At4g15970%2C transcript variant X2
18056149	LOC18056149	-0.688581	-0.428503	-0.879515	0.460224	ATP-dependent 6-phosphofructokinase 3
112095855	LOC112095855	-1.57905	-1.12116	-1.24088	1.98375	early nodulin-93-like
112097229	LOC112097229	-2.90936	-1.11143	-1.18218	1.75161	probable WRKY transcription factor 4
112097852	LOC112097852	-3.81375	-2.44354	-3.45886	-1.08025	coumarin 8-geranyltransferase 1%2C chloroplastic-like
112098384	LOC112098384	1.61896	0.572788	0.646671	-0.873939	shikimate O-hydroxycinnamoyltransferase-like
112098465	LOC112098465	2.40337	-0.865337	1.7596	-1.2717	organic cation/carnitine transporter 2-like
112100314	LOC112100314	-6.89947	-3.61195	-3.35144	-2.39994	shikimate O-hydroxycinnamoyltransferase-like
112101119	LOC112101119	-3.24033	-2.62438	-3.14911	2.40831	glycine-rich protein HC1-like%2C transcript variant X1
novel.1061	novel.1061	-4.75163	-6.79388	-5.21335	9.23921	-
novel.112	novel.112	-1.23642	-2.33944	-0.739991	-0.762528	-
novel.122	novel.122	-2.8616	-0.888887	-0.839208	2.00367	-
novel.216	novel.216	-4.86733	-1.69101	-2.45385	-2.42916	PF00069:Protein kinase domain|PF07714:Protein tyrosine kinase
novel.229	novel.229	-3.02499	-5.2618	-4.19828	10.3936	-
novel.406	novel.406	-2.88509	-3.20081	0.988813	1.23838	-
novel.580	novel.580	-3.3453	-1.85864	-2.19582	-1.43266	-
novel.599	novel.599	-6.3851	-1.86678	3.25519	2.18064	-
novel.789	novel.789	-3.31994	-2.75727	-1.33277	1.42059	PF16594:Putative AtpZ or ATP-synthase-associated
			Upregulated genes
			Downregulated genes

## Sheet: Supplementary Table 3
Supplementary Table 3. List of differentially expressed genes that were exclusively expressed in smooth (C) or rough (D) C. limon peels harvested at different days after flowering.
C2 vs D1
Gene Name	D1	C2	Log2FC	Gene Description	tf_family
LOC18049675	8.48813	0	5.58649	-	-
novel.41	5.24056	0	4.88564	-	-
LOC18053380	4.76082	0	4.75192	-	p450
LOC18036271	29.8407	0	7.39677	AP2-like ethylene-responsive transcription factor AIL1	AP2
LOC18055716	4.80486	0	4.76361	aspartic proteinase CDR1	-
LOC18048845	5.30012	0	4.91085	auxin-induced protein 15A	Auxin_inducible
LOC18052907	5.87592	0	5.06057	BAHD acyltransferase At5g47980	-
LOC18043991	13.959	0	6.30553	cation/H(+) antiporter 28	Na_H_Exchanger
LOC18037619	5.55048	0	4.96955	cytokinin riboside 5'-monophosphate phosphoribohydrolase LOG1	-
LOC18040630	5.1003	0	4.85135	elongation of fatty acids protein 3-like	ELO
LOC112098405	17.4043	0	6.62365	elongation of fatty acids protein A-like	ELO
LOC18040137	2267.77	0	13.6474	F-box protein PP2-B15	F-box
LOC18052039	25.8701	0	7.19165	F-box protein SNE	-
LOC18039917	22.6527	0	6.99924	glutathione S-transferase F12	GST_N
LOC18049608	11.8105	0	6.06366	histone-lysine N-methyltransferase ATXR6%2C	PHD
LOC18045219	7.74269	0	5.44835	non-classical arabinogalactan protein 30	-
novel.919	21.5596	0	6.92702	PF14368:Probable lipid transfer	-
LOC18054060	52.9236	0	8.22581	pleiotropic drug resistance protein 1	ABC2_membrane
LOC18055538	5.72768	0	5.02039	PRA1 family protein F1	-
LOC18038224	15.9792	0	6.49887	probable carotenoid cleavage dioxygenase 4%2C	RPE65
LOC18041837	6.23698	0	5.13799	probable flavin-containing monooxygenase 1	FMO-like
LOC18055290	124.712	0	9.46223	probable indole-3-pyruvate monooxygenase YUCCA4	FMO-like
LOC18037972	5.80188	0	5.03638	probable WRKY transcription factor 49	WRKY
LOC18055002	5.84592	0	5.0459	protein At-4/1	-
LOC18037774	5.06381	0	4.8419	protein JINGUBANG%2C	-
LOC18045199	11.7875	0	6.05648	transcription factor CSA	Myb_DNA-binding
LOC18037575	30.1604	0	7.41561	tyrosine decarboxylase 1	-
LOC18037081	10.7546	0	5.92463	tyrosine decarboxylase 1	-
LOC18037218	15.8473	0	6.48452	tyrosine decarboxylase 4	-
LOC112095429	11.7282	0	6.05425	uncharacterized LOC112095429%2C	-
LOC112095848	5.69811	0	5.01357	uncharacterized LOC112095848	Cyclin_C
LOC112096115	5.51338	0	4.9614	uncharacterized LOC112096115	-
LOC112096234	11.2782	0	5.99524	uncharacterized LOC112096234	-
LOC18033045	5.56496	0	4.97356	uncharacterized LOC18033045	-
LOC18040636	4.79039	0	4.75955	uncharacterized LOC18040636	-
C3 vs D2
Gene Name	D2	C3	Log2FC	Gene Description	tf_family
novel.696	5.49903	0	4.97517	-	-
LOC18035945	16.5326	0	6.56285	1-aminocyclopropane-1-carboxylate oxidase	-
LOC18041719	13.3901	0	6.25527	BEL1-like homeodomain protein 11%2C	POX
LOC18050338	7.86535	0	5.49217	COBRA-like protein 4	-
LOC18044217	9.14573	0	5.70529	ethylene-responsive transcription factor RAP2-2	AP2
LOC18036798	5.47391	0	4.96948	glucan endo-1%2C3-beta-glucosidase 14	Glyco_hydro_17
LOC18055777	62.0832	0	8.47031	heavy metal-associated isoprenylated plant protein 45%2C	HMA
LOC18039542	11.6111	0	6.0496	laccase-17	-	https://www.uniprot.org/uniprot/Q9ZPY2
LOC18034509	12.4626	0	6.15417	laccase-4	-
LOC18049012	5.45022	0	4.96383	laccase-6	-
LOC18052699	8.31869	0	5.57104	NDR1/HIN1-like protein 2	-
LOC18051913	26.1023	0	7.22011	polyamine oxidase	Amino_oxidase
LOC18054475	6.74037	0	5.2719	probable glycosyltransferase At5g25310	-
LOC18042035	6.71875	0	5.26025	probable inactive serine/threonine-protein kinase fnkC	MATH
LOC18049952	24.9015	0	7.15305	probable pectinesterase 53	-
LOC112096792	5.71588	0	5.03417	protein FAR1-RELATED SEQUENCE 5-like	FAR1
LOC18053999	7.34157	0	5.38896	protein IQ-DOMAIN 1	-
LOC18048780	6.80389	0	5.28392	protein SHORT-ROOT	GRAS
LOC18040604	6.91478	0	5.30455	UDP-glucuronate:xylan alpha-glucuronosyltransferase 2	Glyco_transf_8
LOC18033366	6.26827	0	5.16159	uncharacterized LOC18033366	-
LOC18038249	13.697	0	6.28836	uncharacterized LOC18038249	-
LOC18049393	7.13657	0	5.34583	uncharacterized LOC18049393	-
LOC18050720	5.95094	0	5.08573	uncharacterized LOC18050720	-
LOC18037172	14.0644	0	6.33027	uncharacterized protein At4g38062	-
LOC18054146	21.1033	0	6.91421	xyloglucan endotransglucosylase/hydrolase protein 22	-
LOC18054152	17.544	0	6.65069	xyloglucan endotransglucosylase/hydrolase protein 24	-
C4 vs D3
Gene Name	D3	C4	Log2FC	Gene Description	tf_family
LOC18047430	12.0133	0	6.0104	36.4 kDa proline-rich protein	-
LOC18041171	9.05893	0	5.60245	aldehyde oxidase GLOX	-
LOC18049397	6.68631	0	5.16453	cationic amino acid transporter 6%2C chloroplastic	-
LOC18050423	13.8399	0	6.21668	cationic amino acid transporter 7%2C chloroplastic	-
LOC18042432	6.33907	0	5.08789	cytokinin riboside 5'-monophosphate phosphoribohydrolase LOG1	-
LOC18047945	10.3445	0	5.7946	ethylene-responsive transcription factor 13	AP2
LOC18050768	94.8476	0	8.99334	methanol O-anthraniloyltransferase	-
LOC18031642	9.47626	0	5.67184	protein GAST1	-
LOC18048562	9.65806	0	5.69653	putative RING-H2 finger protein ATL21A	-
LOC18047987	7.13695	0	5.25719	small RNA-binding protein 11%2C chloroplastic	RRM_1
LOC18050046	6.79538	0	5.19295	uncharacterized LOC18050046	-
LOC18051872	11.2718	0	5.91969	uncharacterized LOC18051872	-
C5 vs D4
Gene Name	D4	C5	Log2FC	Gene Description	tf_family
LOC18033451	8.98661	0	5.61153	-	-
LOC18039697	6.33671	0	5.10722	acid phosphatase 1	-
LOC18037895	10.6049	0	5.85133	anthocyanidin 3-O-glucosyltransferase 2	UDPGT
LOC18043170	5.54784	0	4.91886	cinnamoyl-CoA reductase 2	Epimerase
LOC18047969	12.5787	0	6.0976	ethylene-responsive transcription factor 13	AP2
LOC18033206	5.64313	0	4.94039	ethylene-responsive transcription factor ERF096	AP2
LOC18050091	10.338	0	5.8133	gibberellin 2-beta-dioxygenase 1	2OG-FeII_Oxy
LOC18044752	8.99872	0	5.61409	LOB domain-containing protein 12	-
LOC18035533	4.64129	0	4.65867	lysine histidine transporter-like 8	Aa_trans
LOC18050195	8.26288	0	5.49139	metalloendoproteinase 1-MMP	PG_binding_1
LOC112097410	8.92131	0	5.60223	probable S-adenosylmethionine-dependent methyltransferase	-
LOC18049953	22.5845	0	6.94126	transcription factor MYB78	Myb_DNA-binding
LOC18052281	6.01668	0	5.03217	UDP-glycosyltransferase 74E2	UDPGT
LOC18036640	14.7367	0	6.32478	uncharacterized LOC18036640	-
LOC18050654	5.66117	0	4.94489	uncharacterized LOC18050654	-
C2 vs D1
Gene Name	D1	C2	Log2FC	Gene Description	tf_family
LOC18031608	0	50.1843	-8.05852	no description	Methyltransf_11
novel.599	0	15.752	-6.3851	no description	-
novel.2	0	21.2152	-6.81513	no description	-
LOC18053923	0	23.7423	-6.97702	no description	Pkinase_Tyr
LOC18034432	0	16.5073	-6.45387	no description	Pkinase_Tyr
LOC18039532	0	8.88876	-5.56138	no description	Pkinase
LOC18050419	0	6.76547	-5.16548	no description	Str_synth
LOC18040770	0	8.05929	-5.42243	no description	Pkinase_Tyr
LOC18038515	0	8.95	-5.5674	no description	-
LOC18049981	0	5.96142	-4.98713	no description	-
LOC18038449	0	17.6722	-6.55022	(R%2CS)-reticuline 7-O-methyltransferase	-
LOC18048478	0	12.9052	-6.09757	2-methylene-furan-3-one reductase	ADH_N
LOC18044278	0	9.44586	-5.64658	3%2C9-dihydroxypterocarpan 6A-monooxygenase	p450
LOC18042368	0	12.1696	-6.01366	7-deoxyloganetin glucosyltransferase	UDPGT
LOC18050762	0	12.6963	-6.07255	agamous-like MADS-box protein AGL28	SRF-TF
LOC18037287	0	61.3016	-8.34629	aldehyde dehydrogenase family 3 member F1	Aldedh
LOC18039293	0	26.8384	-7.15471	aldose 1-epimerase	Aldose_epim
LOC18034667	0	108.148	-9.16473	BURP domain-containing protein BNM2A	-
LOC18042182	0	17.2972	-6.52302	caffeic acid 3-O-methyltransferase	-
LOC18043947	0	9.7331	-5.69059	caffeic acid 3-O-methyltransferase	-
LOC18053797	0	25.9158	-7.10532	coumarin 8-geranyltransferase 1b%2C chloroplastic	UbiA
LOC18046306	0	136.817	-9.50412	cytochrome P450 71A1	p450
LOC18045385	0	5.70176	-4.92124	cytochrome P450 CYP82D47	p450
LOC18054946	0	14.8239	-6.29668	EG45-like domain containing protein%2C transcript variant X1	-
LOC18051456	0	14.0315	-6.22006	feruloyl CoA ortho-hydroxylase 1	2OG-FeII_Oxy
LOC18053955	0	11.831	-5.9729	glutamate receptor 2.7%2C transcript variant X2	ANF_receptor
LOC18050170	0	20.8469	-6.78899	glutaredoxin-C11	-
LOC18032042	0	69.334	-8.52348	heat stress transcription factor B-3	HSF_DNA-bind
LOC112096948	0	19.831	-6.71993	leucine-rich repeat receptor-like serine/threonine-protein kinase BAM3	-
LOC18038128	0	5.96142	-4.98713	MDIS1-interacting receptor like kinase 2	Pkinase
LOC18045302	0	67.1396	-8.47709	methylesterase 1%2C transcript variant X1	Abhydrolase_1
LOC18044942	0	9.16723	-5.60216	mitochondrial phosphate carrier protein 3%2C mitochondrial	Mito_carr
LOC18046170	0	16.1191	-6.41796	NAC domain-containing protein 21/22	NAM
novel.1021	0	5.35077	-4.83075	PF02892:BED zinc finger	zf-BED
LOC18038652	0	10.1421	-5.75154	probable carboxylesterase 15	Abhydrolase_3
LOC18040078	0	6.28698	-5.06293	probable L-type lectin-domain containing receptor kinase S.5	Pkinase
LOC18037127	0	52.4494	-8.12041	probable polyol transporter 6	Sugar_tr
LOC112100766	0	7.97638	-5.40729	probable terpene synthase 11	-
LOC18046597	0	21.8093	-6.85505	probable WRKY transcription factor 61	WRKY
LOC18038901	0	6.89333	-5.19646	protein NRT1/ PTR FAMILY 5.5	-
LOC18048749	0	9.70393	-5.68814	protein PLANT CADMIUM RESISTANCE 4	-
LOC18039584	0	139.638	-9.53421	protein RICE FLOWERING LOCUS T 1	-
LOC18049510	0	39.785	-7.7216	putative methyltransferase DDB_G0268948	Methyltransf_11
LOC18050488	0	29.2518	-7.27742	putative receptor-like protein kinase At3g47110	LRRNT_2
LOC18032286	0	8.09296	-5.42314	receptor-like protein EIX1	-
LOC18037485	0	8.31178	-5.46053	RING-H2 finger protein ATL78	-
LOC18038024	0	11.903	-5.97906	scopoletin glucosyltransferase	UDPGT
LOC112100314	0	22.467	-6.89947	shikimate O-hydroxycinnamoyltransferase-like	-
LOC18039681	0	29.0367	-7.26717	transcription factor bHLH75	HLH
LOC18056157	0	11.506	-5.93556	transcription factor MYB36	Myb_DNA-binding
LOC18052047	0	16.3661	-6.43975	transcriptional regulator STERILE APETALA	-
LOC112096414	0	10.3459	-5.77807	UDP-glycosyltransferase 83A1-like	-
LOC112099706	0	7.57363	-5.32644	uncharacterized LOC112099706	-
LOC112099863	0	23.114	-6.93789	uncharacterized LOC112099863	-
LOC18042335	0	33.8155	-7.48687	uncharacterized LOC18042335	-
LOC18050654	0	17.676	-6.55431	uncharacterized LOC18050654	-
LOC18052994	0	31.6301	-7.39067	uncharacterized LOC18052994	-
LOC18054329	0	4.87193	-4.69039	uncharacterized LOC18054329	-
LOC18055243	0	13.9562	-6.20921	uncharacterized LOC18055243	-
LOC18045841	0	15.7158	-6.3822	UPF0481 protein At3g47200	-
LOC18032253	0	5.9933	-4.99418	UPF0481 protein At3g47200	-
LOC18046431	0	29.024	-7.2663	WRKY transcription factor 22%2C transcript variant X1	WRKY
C3 vs D2
Gene Name	D2	C3	Log2FC	Gene Descriptione	tf_family
novel.1061	0	21.1408	-6.79388	no description	-
LOC18044277	0	8.91676	-5.54843	no description	p450
LOC18052372	0	5.9581	-4.96889	no description	2OG-FeII_Oxy
LOC18042238	0	8.85656	-5.53968	ankyrin repeat-containing protein ITN1	-
LOC112096169	0	7.52631	-5.30572	auxin-induced protein 15A-like	Auxin_inducible
LOC18052457	0	33.5143	-7.45902	caffeic acid 3-O-methyltransferase	-
LOC18046579	0	7.31743	-5.26328	cell number regulator 6	-
LOC18036794	0	21.7705	-6.83623	codeine O-demethylase	2OG-FeII_Oxy
LOC18050043	0	13.8804	-6.1883	ethylene-responsive transcription factor ERF112	AP2
LOC18032963	0	15.3227	-6.3295	legumin B	-
LOC18031411	0	5.07575	-4.73604	receptor-like protein EIX2	LRRNT_2
LOC18048158	0	6.58377	-5.11289	reticuline oxidase	FAD_binding_4
LOC112098148	0	13.2133	-6.11722	superoxide dismutase [Cu-Zn] 1-like	-
LOC18032141	0	5.40938	-4.82739	transcription factor MUTE	HLH
LOC18052311	0	17.45	-6.51762	tyrosine decarboxylase 1	-
LOC18046986	0	6.35619	-5.06036	WAT1-related protein At3g30340	DUF6
C4 vs D3
Gene Name	D3	C4	Log2FC	Gene Description	tf_family
novel.518	0	12.2645	-6.0733	no description	-
LOC18040770	0	15.007	-6.36491	no description	Pkinase_Tyr
novel.1097	0	9.50317	-5.70581	no description	-
LOC18031267	0	9.92094	-5.76759	1-aminocyclopropane-1-carboxylate oxidase homolog 1	2OG-FeII_Oxy
LOC18042376	0	12.3299	-6.08076	berberine bridge enzyme-like 18	FAD_binding_4
LOC18042182	0	43.7837	-7.91182	caffeic acid 3-O-methyltransferase	-
LOC18046843	0	15.3266	-6.39494	cytochrome P450 71A26	p450
LOC112098541	0	13.9245	-6.25707	geranylgeranyl pyrophosphate synthase 7%2C chloroplastic-like	-
LOC18053031	0	27.7684	-7.25272	G-type lectin S-receptor-like serine/threonine-protein kinase LECRK3	Pkinase
LOC18055390	0	7.85809	-5.4307	probable LRR receptor-like serine/threonine-protein kinase At3g47570	Pkinase_Tyr
LOC18049209	0	16.1646	-6.47565	probable lysophospholipase BODYGUARD 3	Abhydrolase_1
LOC18035126	0	11.4605	-5.97954	protein PELPK1	-
LOC18034005	0	10.5037	-5.85306	protein PELPK1	-
LOC112097197	0	9.24132	-5.6647	putative disease resistance RPP13-like protein 1	NB-ARC
LOC18047287	0	6.75415	-5.21411	TMV resistance protein N	TIR
LOC18037193	0	8.50835	-5.55042	transcription factor RAX3	Myb_DNA-binding
LOC18049191	0	7.15704	-5.29635	UDP-glycosyltransferase 83A1	UDPGT
C5 vs D4
Gene Name	D4	C5	Log2FC	Gene Description	tf_family
LOC18043278	0	32.5771	-7.48271	no description	-
LOC18033536	0	8.67286	-5.57355	no description	2OG-FeII_Oxy
LOC18045954	0	8.5626	-5.55647	no description	-
LOC112095890	0	6.78854	-5.22435	(-)-germacrene D synthase-like	-
LOC112100312	0	6.24496	-5.10225	classical arabinogalactan protein 25-like	-
LOC18032088	0	8.4653	-5.54084	cyclic nucleotide-gated ion channel 1	-
LOC18046843	0	9.69577	-5.73393	cytochrome P450 71A26	p450
LOC112096447	0	5.65816	-4.9578	dentin sialophosphoprotein-like	-
LOC18047919	0	5.41016	-4.89077	guard cell S-type anion channel SLAC1	C4dic_mal_tran
LOC18041112	0	4.96973	-4.77144	LRR receptor-like serine/threonine-protein kinase GSO1	-
LOC18053562	0	6.84692	-5.23643	myb-related protein 308	Myb_DNA-binding
LOC18052820	0	4.70875	-4.6908	olee1-like protein	-
LOC18054167	0	9.27697	-5.67194	pathogenesis-related protein PR-1	SCP
novel.496	0	6.87935	-5.24263	PF08263:Leucine rich repeat N-terminal domain	LRRNT_2
LOC18045827	0	11.6493	-5.99614	probable indole-3-pyruvate monooxygenase YUCCA5	FMO-like
LOC112100716	0	4.93081	-4.76177	probable LRR receptor-like serine/threonine-protein kinase At1g34110	-
LOC18047821	0	5.25881	-4.85471	putative expansin-B2	-
LOC18055254	0	8.112	-5.47506	receptor-like protein EIX1	LRRNT_2
LOC18035000	0	6.53837	-5.16951	subtilisin-like protease SBT4.5	Peptidase_S8
LOC18052311	0	9.35697	-5.68289	tyrosine decarboxylase 1	-
LOC18049886	0	4.66118	-4.67818	UDP-glycosyltransferase 76B1	UDPGT
LOC18045658	0	4.93296	-4.76216	uncharacterized LOC18045658	-
LOC112101622	0	32.1965	-7.46689	xyloglucan endotransglucosylase/hydrolase protein 24-like	-
LOC112097445	0	9.32454	-5.67843	zinc finger BED domain-containing protein RICESLEEPER 2-like%2C transcript variant X1	hATC

## Sheet: Supplementary Table 4
Supplementary Table 4. Pathway specific differentially expressed genes in smooth (C) and rough (D) C. limon peels harvested at different days after flowering.
Pathway	Gene ID	Gene Name	C2 vs D1	C3 vs D2	C4 vs D3	C5 vs D4	Gene Descriptione
amino sugar and nucleotide sugar metabolism	18032780	LOC18032780	0	-1.254	-0.849875	0	-
amino sugar and nucleotide sugar metabolism	18047843	LOC18047843	-6.08128	-1.54867	-1.71302	-1.80088	-
amino sugar and nucleotide sugar metabolism	18031437	LOC18031437	0	0	-0.60642	0	acidic endochitinase
amino sugar and nucleotide sugar metabolism	18037118	LOC18037118	-1.05958	0	3.59919	0	basic endochitinase
amino sugar and nucleotide sugar metabolism	18041989	LOC18041989	3.00755	2.72968	0	-1.15324	beta-D-xylosidase 4
amino sugar and nucleotide sugar metabolism	18045053	LOC18045053	0.824109	1.14552	0.421099	0	beta-hexosaminidase 1
amino sugar and nucleotide sugar metabolism	18050608	LOC18050608	2.09569	1.1084	0	0	beta-hexosaminidase 3
amino sugar and nucleotide sugar metabolism	18049004	LOC18049004	0.731108	0.432647	0	-0.419128	bifunctional fucokinase/fucose pyrophosphorylase
amino sugar and nucleotide sugar metabolism	18046474	LOC18046474	-2.48511	1.85218	0.976064	0	bifunctional UDP-glucose 4-epimerase and UDP-xylose 4-epimerase 1
amino sugar and nucleotide sugar metabolism	18050333	LOC18050333	0	3.89211	1.69358	0	cellulose synthase-like protein D5
amino sugar and nucleotide sugar metabolism	18040339	LOC18040339	0	-1.21896	0.939703	0	endochitinase EP3
amino sugar and nucleotide sugar metabolism	18049183	LOC18049183	0	1.86885	0.980955	-1.26425	galacturonosyltransferase 8
amino sugar and nucleotide sugar metabolism	18037784	LOC18037784	0	0.727749	0	0	GDP-mannose 4%2C6 dehydratase 1
amino sugar and nucleotide sugar metabolism	18035119	LOC18035119	0	-1.18533	0	0	glucose-1-phosphate adenylyltransferase large subunit 1
amino sugar and nucleotide sugar metabolism	18046960	LOC18046960	2.69245	1.50619	0	0	glucose-1-phosphate adenylyltransferase large subunit 1
amino sugar and nucleotide sugar metabolism	18051200	LOC18051200	-5.73365	-1.14002	0	0	glucuronokinase 1
amino sugar and nucleotide sugar metabolism	18035909	LOC18035909	0	1.23974	1.31595	0	hexokinase-1
amino sugar and nucleotide sugar metabolism	18041600	LOC18041600	2.13612	0.923813	0	0	hexokinase-2%2C chloroplastic
amino sugar and nucleotide sugar metabolism	18053967	LOC18053967	0	0	0.550397	0.378163	L-arabinokinase
amino sugar and nucleotide sugar metabolism	18048697	LOC18048697	0	1.09912	0.682728	-1.43148	mannose-1-phosphate guanyltransferase alpha
amino sugar and nucleotide sugar metabolism	18038372	LOC18038372	0	1.45421	1.17676	0	mannose-6-phosphate isomerase 1
amino sugar and nucleotide sugar metabolism	18043834	LOC18043834	0	0	-1.11389	1.16349	NADH--cytochrome b5 reductase 1
amino sugar and nucleotide sugar metabolism	18044104	LOC18044104	0	0	-0.399334	0	phosphoacetylglucosamine mutase
amino sugar and nucleotide sugar metabolism	18046728	LOC18046728	0	1.03272	0	-1.02164	polygalacturonate 4-alpha-galacturonosyltransferase
amino sugar and nucleotide sugar metabolism	18046743	LOC18046743	0	-1.95588	0	0	probable fructokinase-5
amino sugar and nucleotide sugar metabolism	18033371	LOC18033371	-0.95898	0	-0.480227	0.499293	probable fructokinase-7
amino sugar and nucleotide sugar metabolism	18052790	LOC18052790	1.47192	0.678184	0.649083	0	probable galacturonosyltransferase 10
amino sugar and nucleotide sugar metabolism	18034219	LOC18034219	0	0.595708	0.66083	-0.443785	probable galacturonosyltransferase 3
amino sugar and nucleotide sugar metabolism	18050595	LOC18050595	0.974585	0.835217	0.804402	0	probable galacturonosyltransferase 4
amino sugar and nucleotide sugar metabolism	18045865	LOC18045865	0	0	0.649274	0	probable galacturonosyltransferase 6
amino sugar and nucleotide sugar metabolism	18039653	LOC18039653	0	1.43975	1.52775	-1.52308	probable galacturonosyltransferase 7
amino sugar and nucleotide sugar metabolism	18038846	LOC18038846	0.829039	1.09602	0.786372	-0.792016	probable galacturonosyltransferase 9
amino sugar and nucleotide sugar metabolism	18044636	LOC18044636	0	0.818344	0	-0.747373	probable mannose-1-phosphate guanylyltransferase 3
amino sugar and nucleotide sugar metabolism	18048720	LOC18048720	2.65347	0.595414	0	-0.772816	trifunctional UDP-glucose 4%2C6-dehydratase/UDP-4-keto-6-deoxy-D-glucose 3%2C5-epimerase/UDP-4-keto-L-rhamnose-reductase RHM1
amino sugar and nucleotide sugar metabolism	18038017	LOC18038017	1.8445	-0.985256	-0.615329	0	UDP-arabinopyranose mutase 1
amino sugar and nucleotide sugar metabolism	18050339	LOC18050339	0	0.987808	0.821581	-0.810345	UDP-arabinopyranose mutase 3
amino sugar and nucleotide sugar metabolism	18034105	LOC18034105	0	0.796305	1.03128	0	UDP-D-apiose/UDP-D-xylose synthase 2
amino sugar and nucleotide sugar metabolism	18039445	LOC18039445	1.88663	0	0.490025	-0.813386	UDP-glucose 6-dehydrogenase 1
amino sugar and nucleotide sugar metabolism	18049562	LOC18049562	0	1.24654	2.17638	0	UDP-glucose 6-dehydrogenase 1
amino sugar and nucleotide sugar metabolism	18045292	LOC18045292	0	0.9382	1.37463	-0.839733	UDP-glucose 6-dehydrogenase 3
amino sugar and nucleotide sugar metabolism	18055707	LOC18055707	1.11627	1.80761	1.24842	0	UDP-glucuronate 4-epimerase 1
amino sugar and nucleotide sugar metabolism	18048583	LOC18048583	-6.05983	-2.88179	0	0	UDP-glucuronate 4-epimerase 5
amino sugar and nucleotide sugar metabolism	18032114	LOC18032114	0	1.69198	1.34504	-1.27455	UDP-glucuronate 4-epimerase 6
amino sugar and nucleotide sugar metabolism	18040036	LOC18040036	0	0.599736	0	-0.601563	UDP-glucuronic acid decarboxylase 1
amino sugar and nucleotide sugar metabolism	18044485	LOC18044485	0.867318	0.640021	0	0	UDP-glucuronic acid decarboxylase 6
amino sugar and nucleotide sugar metabolism	18041433	LOC18041433	0	0	0.514205	0	UDP-sugar pyrophosphorylase
amino sugar and nucleotide sugar metabolism	18054856	LOC18054856	1.62521	0	0.633491	0	UDP-sulfoquinovose synthase%2C chloroplastic
amino sugar and nucleotide sugar metabolism	18047845	LOC18047845	-2.11128	-1.16971	0	1.48006	uncharacterized LOC18047845
flavonoid biosynthesis	18048923	LOC18048923	1.77379	1.06667	-1.14529	0	-
flavonoid biosynthesis	18035451	LOC18035451	0	0	-1.06864	0	caffeoyl-CoA O-methyltransferase
flavonoid biosynthesis	18036870	LOC18036870	0	0	-0.720751	0	caffeoyl-CoA O-methyltransferase
flavonoid biosynthesis	18038426	LOC18038426	0	1.20385	-1.42552	0	caffeoyl-CoA O-methyltransferase
flavonoid biosynthesis	18037507	LOC18037507	0	0	-0.901126	0	caffeoyl-CoA O-methyltransferase 5
flavonoid biosynthesis	18051925	LOC18051925	3.70668	0	-0.803379	0	chalcone synthase 2
flavonoid biosynthesis	18039759	LOC18039759	1.95796	-0.604208	-0.542741	0	cytochrome P450 98A2
flavonoid biosynthesis	18037475	LOC18037475	0	0	-0.875472	0	flavonol synthase/flavanone 3-hydroxylase
flavonoid biosynthesis	18048154	LOC18048154	3.23193	0	1.5521	0	licodione synthase
flavonoid biosynthesis	18036490	LOC18036490	0	0	-0.826455	0	naringenin%2C2-oxoglutarate 3-dioxygenase
flavonoid biosynthesis	18035687	LOC18035687	-2.83776	-1.13914	-1.30964	-1.50289	omega-hydroxypalmitate O-feruloyl transferase
flavonoid biosynthesis	18044429	LOC18044429	3.0183	0	-0.663432	0	probable chalcone--flavonone isomerase 3
flavonoid biosynthesis	18036038	LOC18036038	-2.22291	0	-0.573761	0	shikimate O-hydroxycinnamoyltransferase
flavonoid biosynthesis	18042352	LOC18042352	0	0	1.99879	0	shikimate O-hydroxycinnamoyltransferase
flavonoid biosynthesis	112095789	LOC112095789	-1.73636	0	1.08292	-0.985336	shikimate O-hydroxycinnamoyltransferase-like
flavonoid biosynthesis	112095854	LOC112095854	0	1.82813	1.33003	-2.66652	shikimate O-hydroxycinnamoyltransferase-like
flavonoid biosynthesis	112098384	LOC112098384	1.61896	0.572788	0.646671	-0.873939	shikimate O-hydroxycinnamoyltransferase-like
flavonoid biosynthesis	112100314	LOC112100314	-6.89947	-3.61195	-3.35144	-2.39994	shikimate O-hydroxycinnamoyltransferase-like
flavonoid biosynthesis	112101559	LOC112101559	0	0.877981	1.22736	-1.10347	shikimate O-hydroxycinnamoyltransferase-like
flavonoid biosynthesis	18040645	LOC18040645	2.09566	0	-0.601359	0	trans-cinnamate 4-monooxygenase
flavonoid biosynthesis	18036254	LOC18036254	0	0	-2.30093	0	UDP-glycosyltransferase 88B1
glyoxylate and dicarboxylate metabolism	18046009	LOC18046009	-2.12426	0	0	0	(S)-2-hydroxy-acid oxidase GLO1
glyoxylate and dicarboxylate metabolism	18031272	LOC18031272	-1.07063	0	0	0.69593	acetate/butyrate--CoA ligase AAE7%2C peroxisomal
glyoxylate and dicarboxylate metabolism	18031784	LOC18031784	-6.80743	-2.08201	0	0	acetate/butyrate--CoA ligase AAE7%2C peroxisomal
glyoxylate and dicarboxylate metabolism	18041273	LOC18041273	-1.37468	0.976709	0.316859	-0.636652	catalase
glyoxylate and dicarboxylate metabolism	18041274	LOC18041274	-1.95431	-0.993462	0	0	catalase isozyme 1
glyoxylate and dicarboxylate metabolism	18036951	LOC18036951	-1.81965	0	0	0	D-glycerate 3-kinase%2C chloroplastic
glyoxylate and dicarboxylate metabolism	18031585	LOC18031585	0.908334	0	0	0.368564	dihydrolipoyl dehydrogenase 1%2C mitochondrial
glyoxylate and dicarboxylate metabolism	18031369	LOC18031369	0.991322	0	0	0	dihydrolipoyl dehydrogenase 2%2C chloroplastic
glyoxylate and dicarboxylate metabolism	18032011	LOC18032011	-1.06794	0	0	0	ferredoxin-dependent glutamate synthase%2C chloroplastic
glyoxylate and dicarboxylate metabolism	18036470	LOC18036470	-2.85728	0	0	0	formamidase
glyoxylate and dicarboxylate metabolism	18050981	LOC18050981	-1.21798	0	0	0.510823	formate dehydrogenase%2C mitochondrial
glyoxylate and dicarboxylate metabolism	18048405	LOC18048405	-1.76476	0	0	-0.58309	formyltetrahydrofolate deformylase 2%2C mitochondrial
glyoxylate and dicarboxylate metabolism	18045691	LOC18045691	-0.837949	0	0	0	glutamate--glyoxylate aminotransferase 2
glyoxylate and dicarboxylate metabolism	18039975	LOC18039975	1.76043	0	0	0	glutamine synthetase nodule isozyme
glyoxylate and dicarboxylate metabolism	18044424	LOC18044424	0.84088	0	0	0	glutamine synthetase nodule isozyme
glyoxylate and dicarboxylate metabolism	18034004	LOC18034004	-2.63723	0	0	0	glycerate dehydrogenase
glyoxylate and dicarboxylate metabolism	18051687	LOC18051687	1.94472	0	0	0	glycine cleavage system H protein 2%2C mitochondrial
glyoxylate and dicarboxylate metabolism	112100173	LOC112100173	0.970268	0	0	0	glyoxylate/hydroxypyruvate reductase HPR3
glyoxylate and dicarboxylate metabolism	18050457	LOC18050457	4.58935	0	0	0	isocitrate lyase
glyoxylate and dicarboxylate metabolism	18033002	LOC18033002	1.34972	0	0	0	malate dehydrogenase
glyoxylate and dicarboxylate metabolism	18034657	LOC18034657	-2.41997	0	0	0	malate dehydrogenase%2C glyoxysomal
glyoxylate and dicarboxylate metabolism	18053903	LOC18053903	1.63099	0	0	0	malate dehydrogenase%2C mitochondrial
glyoxylate and dicarboxylate metabolism	18036649	LOC18036649	-2.1809	0	0	0	peroxisomal (S)-2-hydroxy-acid oxidase GLO4
glyoxylate and dicarboxylate metabolism	18036672	LOC18036672	-1.93739	0	0	0	peroxisomal (S)-2-hydroxy-acid oxidase GLO4
glyoxylate and dicarboxylate metabolism	18036724	LOC18036724	-1.61912	0	0	0	peroxisomal (S)-2-hydroxy-acid oxidase GLO4
glyoxylate and dicarboxylate metabolism	18041122	LOC18041122	1.65215	0	0	0	serine hydroxymethyltransferase 2%2C mitochondrial
glyoxylate and dicarboxylate metabolism	18031223	LOC18031223	2.48586	0	0	0	serine hydroxymethyltransferase 4
glyoxylate and dicarboxylate metabolism	18036914	LOC18036914	-1.67337	0	0	0	serine hydroxymethyltransferase%2C mitochondrial
MAPK Signaling Pathway-Plant	18035981	LOC18035981	0	3.16032	0	0	-
MAPK Signaling Pathway-Plant	18046436	LOC18046436	0	-1.19323	3.00067	2.12422	1-aminocyclopropane-1-carboxylate synthase
MAPK Signaling Pathway-Plant	18048242	LOC18048242	2.96481	0	0	0	1-aminocyclopropane-1-carboxylate synthase 1
MAPK Signaling Pathway-Plant	18042931	LOC18042931	-0.660149	0	-0.804648	0	5'-3' exoribonuclease 4
MAPK Signaling Pathway-Plant	18039631	LOC18039631	0	1.20778	0	0	abscisic acid receptor PYL4
MAPK Signaling Pathway-Plant	18043519	LOC18043519	1.24541	0	0	-1.13146	abscisic acid receptor PYL4
MAPK Signaling Pathway-Plant	18032099	LOC18032099	-1.28713	-0.45403	0	1.01233	abscisic acid receptor PYL8
MAPK Signaling Pathway-Plant	18048127	LOC18048127	-1.21328	0	0	0	abscisic acid receptor PYL8
MAPK Signaling Pathway-Plant	18049819	LOC18049819	0	0.515382	0	0	abscisic acid receptor PYL9
MAPK Signaling Pathway-Plant	18037118	LOC18037118	-1.05958	0	3.59919	0	basic endochitinase
MAPK Signaling Pathway-Plant	18038960	LOC18038960	0.941241	0	0	0	calmodulin-7
MAPK Signaling Pathway-Plant	18041273	LOC18041273	-1.37468	0.976709	0.316859	-0.636652	catalase
MAPK Signaling Pathway-Plant	18041274	LOC18041274	-1.95431	-0.993462	0	0	catalase isozyme 1
MAPK Signaling Pathway-Plant	18055915	LOC18055915	-1.21491	0	0	0	copper-transporting ATPase PAA2%2C chloroplastic
MAPK Signaling Pathway-Plant	18054509	LOC18054509	-4.21369	-2.17897	0	2.88706	EIN3-binding F-box protein 1
MAPK Signaling Pathway-Plant	18054673	LOC18054673	-1.84125	-1.60018	0	1.95569	EIN3-binding F-box protein 1
MAPK Signaling Pathway-Plant	18033974	LOC18033974	2.61399	0	0	0.897101	endochitinase
MAPK Signaling Pathway-Plant	18034517	LOC18034517	3.04715	0	0	-0.995896	endochitinase
MAPK Signaling Pathway-Plant	18034655	LOC18034655	3.52141	0	0	0	endochitinase
MAPK Signaling Pathway-Plant	18043186	LOC18043186	-1.27389	0	0	0.353207	ETHYLENE INSENSITIVE 3-like 1 protein
MAPK Signaling Pathway-Plant	18031847	LOC18031847	0	-1.24176	0	2.6162	ethylene receptor 2
MAPK Signaling Pathway-Plant	18047706	LOC18047706	-1.22603	0	-0.95065	0.764239	ethylene response sensor 1
MAPK Signaling Pathway-Plant	18032958	LOC18032958	-3.63398	-1.58425	0	2.59021	ethylene-responsive transcription factor 1B
MAPK Signaling Pathway-Plant	18046781	LOC18046781	-3.29804	-0.854631	0	2.13484	ethylene-responsive transcription factor 1B
MAPK Signaling Pathway-Plant	18033079	LOC18033079	3.49486	0	0	0	LRR receptor-like serine/threonine-protein kinase ERL1
MAPK Signaling Pathway-Plant	18046039	LOC18046039	-1.14439	0	0	0	LRR receptor-like serine/threonine-protein kinase FLS2
MAPK Signaling Pathway-Plant	18034415	LOC18034415	-1.38405	0	0	1.19285	mitogen-activated protein kinase 3
MAPK Signaling Pathway-Plant	18037685	LOC18037685	0	0.755581	0.967128	0	mitogen-activated protein kinase 7
MAPK Signaling Pathway-Plant	18056084	LOC18056084	0	-0.550435	0	0	mitogen-activated protein kinase kinase 2
MAPK Signaling Pathway-Plant	18049451	LOC18049451	0	-0.765807	0	1.74288	mitogen-activated protein kinase kinase 9
MAPK Signaling Pathway-Plant	112098325	LOC112098325	-0.953699	0	0	0	mitogen-activated protein kinase kinase kinase 1
MAPK Signaling Pathway-Plant	18051009	LOC18051009	2.66041	3.28864	5.78224	0	mitogen-activated protein kinase kinase kinase 18
MAPK Signaling Pathway-Plant	18040930	LOC18040930	-1.7045	0	0	0	nuclear speckle RNA-binding protein B
MAPK Signaling Pathway-Plant	112100387	LOC112100387	1.23377	0	0	0	nucleoside diphosphate kinase 1
MAPK Signaling Pathway-Plant	18033982	LOC18033982	0	-4.53844	0	-4.60345	pathogenesis-related protein 1
MAPK Signaling Pathway-Plant	18037072	LOC18037072	-2.42318	-4.37326	-2.93685	4.61425	pathogenesis-related protein 1
MAPK Signaling Pathway-Plant	18042242	LOC18042242	-3.54044	0	0	0	probable calcium-binding protein CML29
MAPK Signaling Pathway-Plant	18038290	LOC18038290	0	-1.03954	0	0	probable calcium-binding protein CML45
MAPK Signaling Pathway-Plant	18034994	LOC18034994	0	-1.01461	0	2.32629	probable protein phosphatase 2C 24
MAPK Signaling Pathway-Plant	18033189	LOC18033189	2.19803	0.841024	0.762264	0	probable protein phosphatase 2C 75
MAPK Signaling Pathway-Plant	18038027	LOC18038027	-3.00572	-1.07979	0	2.65622	probable WRKY transcription factor 33
MAPK Signaling Pathway-Plant	18046821	LOC18046821	-2.17829	-0.888045	-0.805325	0.999906	protein EIN4
MAPK Signaling Pathway-Plant	18050899	LOC18050899	-1.45448	-0.489287	0	0.846034	protein ETHYLENE INSENSITIVE 3
MAPK Signaling Pathway-Plant	18035802	LOC18035802	-1.55435	0	0	0	protein MKS1
MAPK Signaling Pathway-Plant	18037418	LOC18037418	-1.12475	0	0	0	protein phosphatase 2C 16
MAPK Signaling Pathway-Plant	18043434	LOC18043434	-0.875867	0	0	1.48578	protein phosphatase 2C 37
MAPK Signaling Pathway-Plant	18055475	LOC18055475	-2.59304	-1.23129	-0.788714	1.39103	protein REVERSION-TO-ETHYLENE SENSITIVITY1
MAPK Signaling Pathway-Plant	18049720	LOC18049720	4.12247	0	0	0	respiratory burst oxidase homolog protein A
MAPK Signaling Pathway-Plant	18050235	LOC18050235	1.89781	1.31272	1.36841	0	respiratory burst oxidase homolog protein A
MAPK Signaling Pathway-Plant	18041919	LOC18041919	-2.27586	-2.33568	-1.6625	4.26215	respiratory burst oxidase homolog protein B
MAPK Signaling Pathway-Plant	18043748	LOC18043748	0	0.813281	0.660644	0	respiratory burst oxidase homolog protein C
MAPK Signaling Pathway-Plant	18034434	LOC18034434	-4.56036	0	0	2.34551	respiratory burst oxidase homolog protein D
MAPK Signaling Pathway-Plant	18054637	LOC18054637	2.84453	0	0	0	respiratory burst oxidase homolog protein E
MAPK Signaling Pathway-Plant	18039989	LOC18039989	-0.842973	0	0	0	serine/threonine-protein kinase CTR1
MAPK Signaling Pathway-Plant	18044397	LOC18044397	-1.2518	0	-0.600611	1.31628	serine/threonine-protein kinase CTR1
MAPK Signaling Pathway-Plant	18037095	LOC18037095	-1.07021	-1.34336	0	0	serine/threonine-protein kinase SAPK2
MAPK Signaling Pathway-Plant	18040289	LOC18040289	-1.48047	-1.10662	0	0	serine/threonine-protein kinase SAPK2
MAPK Signaling Pathway-Plant	18049391	LOC18049391	-1.50393	0.575244	0	0.893138	serine/threonine-protein kinase SAPK3
MAPK Signaling Pathway-Plant	18035057	LOC18035057	-0.852304	0	0	0.550566	serine/threonine-protein kinase SRK2E
MAPK Signaling Pathway-Plant	18036366	LOC18036366	-1.5253	0	0	0	serine/threonine-protein kinase SRK2I
MAPK Signaling Pathway-Plant	18049210	LOC18049210	0	0.60846	0	0	transcription factor MYC2
MAPK Signaling Pathway-Plant	18040636	LOC18040636	4.75955	0	0	0	uncharacterized LOC18040636
MAPK Signaling Pathway-Plant	18046431	LOC18046431	-7.2663	0	0	0	WRKY transcription factor 22
MAPK Signaling Pathway-Plant	18040837	LOC18040837	-1.55815	-0.777696	0	1.0893	WRKY transcription factor WRKY24
pentose and glucuronate interconversions	18032680	LOC18032680	0	0.875361	0	0	aldo-keto reductase family 4 member C10
pentose and glucuronate interconversions	18051200	LOC18051200	-5.73365	-1.14002	0	0	glucuronokinase 1
pentose and glucuronate interconversions	18033571	LOC18033571	-3.28876	-1.12784	0	0	L-idonate 5-dehydrogenase
pentose and glucuronate interconversions	18039112	LOC18039112	0	-1.85458	0	1.77558	NADPH-dependent aldo-keto reductase%2C chloroplastic
pentose and glucuronate interconversions	18050261	LOC18050261	0	2.50176	1.50597	-2.37537	pectinesterase
pentose and glucuronate interconversions	18054743	LOC18054743	0	2.27612	0.605135	-1.0034	pectinesterase
pentose and glucuronate interconversions	18055590	LOC18055590	0	1.72716	1.50066	-1.54127	pectinesterase
pentose and glucuronate interconversions	18036209	LOC18036209	1.52463	1.37941	0	0	pectinesterase 1
pentose and glucuronate interconversions	18032893	LOC18032893	0	-1.76677	0	0	pectinesterase 2
pentose and glucuronate interconversions	18055588	LOC18055588	0	1.50446	0	-2.99571	pectinesterase/pectinesterase inhibitor PPE8B
pentose and glucuronate interconversions	18051079	LOC18051079	0	1.78193	0	-1.65433	polygalacturonase At1g48100
pentose and glucuronate interconversions	18032461	LOC18032461	0	2.77549	1.39141	-1.89519	probable pectate lyase 1
pentose and glucuronate interconversions	18040027	LOC18040027	0	4.4225	0	-2.19243	probable pectate lyase 12
pentose and glucuronate interconversions	18044292	LOC18044292	0	1.35412	0	-1.12535	probable pectate lyase 13
pentose and glucuronate interconversions	18044171	LOC18044171	0	2.16768	3.07559	-2.65033	probable pectate lyase 5
pentose and glucuronate interconversions	18049952	LOC18049952	0	7.15305	0	-4.71938	probable pectinesterase 53
pentose and glucuronate interconversions	18050256	LOC18050256	0	1.63412	3.13427	0	probable pectinesterase/pectinesterase inhibitor 7
pentose and glucuronate interconversions	18037726	LOC18037726	0	3.45607	0	0	probable polygalacturonase At1g80170
pentose and glucuronate interconversions	18037480	LOC18037480	0	1.22097	0	0	probable polygalacturonase At3g15720
pentose and glucuronate interconversions	18041628	LOC18041628	0	1.24289	0	0	putative pectinesterase/pectinesterase inhibitor 22
pentose and glucuronate interconversions	18049562	LOC18049562	0	1.24654	2.17638	0	UDP-glucose 6-dehydrogenase 1
pentose and glucuronate interconversions	18045292	LOC18045292	0	0.9382	1.37463	-0.839733	UDP-glucose 6-dehydrogenase 3
phenylalanine, tyrosine and tryptophan biosynthesis	18047217	LOC18047217	1.73661	0	-0.420347	0	3-phosphoshikimate 1-carboxyvinyltransferase 2
phenylalanine, tyrosine and tryptophan biosynthesis	18032436	LOC18032436	0	0	-2.01472	0	arogenate dehydratase/prephenate dehydratase 1%2C chloroplastic
phenylalanine, tyrosine and tryptophan biosynthesis	18050384	LOC18050384	0	0	0.546727	0	arogenate dehydratase/prephenate dehydratase 1%2C chloroplastic
phenylalanine, tyrosine and tryptophan biosynthesis	18035482	LOC18035482	1.99444	0	2.32931	1.83637	arogenate dehydratase/prephenate dehydratase 6%2C chloroplastic
phenylalanine, tyrosine and tryptophan biosynthesis	18055958	LOC18055958	0	0	-0.797272	1.0053	aspartate aminotransferase%2C cytoplasmic
phenylalanine, tyrosine and tryptophan biosynthesis	18039123	LOC18039123	-2.83992	-3.57295	-2.87045	4.2392	aspartate aminotransferase%2C mitochondrial
phenylalanine, tyrosine and tryptophan biosynthesis	18032381	LOC18032381	0	0	-0.405015	0.530948	bifunctional 3-dehydroquinate dehydratase/shikimate dehydrogenase%2C chloroplastic
phenylalanine, tyrosine and tryptophan biosynthesis	18053736	LOC18053736	0	0	2.83148	0	chorismate mutase 2
phenylalanine, tyrosine and tryptophan biosynthesis	18044953	LOC18044953	1.08717	0	-0.481127	0	chorismate synthase%2C chloroplastic
phenylalanine, tyrosine and tryptophan biosynthesis	18052228	LOC18052228	0	0	-0.462109	0.337557	indole-3-glycerol phosphate synthase%2C chloroplastic
phenylalanine, tyrosine and tryptophan biosynthesis	18045108	LOC18045108	-0.961169	0	-0.635726	0	N-(5'-phosphoribosyl)anthranilate isomerase 1%2C chloroplastic
phenylalanine, tyrosine and tryptophan biosynthesis	18053428	LOC18053428	0	0.772094	0.866668	0	probable aminotransferase TAT2
phenylalanine, tyrosine and tryptophan biosynthesis	18054023	LOC18054023	0	-2.11302	0.948897	0	probable aminotransferase TAT2
phenylalanine, tyrosine and tryptophan biosynthesis	18041161	LOC18041161	-1.26478	0	-0.859579	0	shikimate kinase 2%2C chloroplastic
phenylalanine, tyrosine and tryptophan biosynthesis	18052469	LOC18052469	0	0	2.33915	0	tryptophan synthase beta chain 1
phenylalanine, tyrosine and tryptophan biosynthesis	18054295	LOC18054295	1.30326	-0.418196	-0.447562	0	tryptophan synthase beta chain 1
phenylpropanoid biosynthesis	18048923	LOC18048923	1.77379	1.06667	-1.14529	0	-
phenylpropanoid biosynthesis	18050153	LOC18050153	-3.88287	-1.49156	-1.1114	0	-
phenylpropanoid biosynthesis	18050151	LOC18050151	4.06828	0	-0.833536	-1.27736	4-coumarate--CoA ligase 2
phenylpropanoid biosynthesis	18054131	LOC18054131	0	-0.755669	0	-0.563455	4-coumarate--CoA ligase 2
phenylpropanoid biosynthesis	18042327	LOC18042327	0	-1.73362	0	0	4-coumarate--CoA ligase-like 6
phenylpropanoid biosynthesis	18046716	LOC18046716	0	-1.54782	0	0	4-coumarate--CoA ligase-like 9
phenylpropanoid biosynthesis	18055849	LOC18055849	0	0	-0.725459	0	aldehyde dehydrogenase family 2 member C4
phenylpropanoid biosynthesis	18037215	LOC18037215	0	0	-1.22199	0	anthocyanidin 3-O-glucosyltransferase 5
phenylpropanoid biosynthesis	18033218	LOC18033218	1.82685	2.00109	0.897242	0	anthranilate N-methyltransferase
phenylpropanoid biosynthesis	18050154	LOC18050154	-4.38593	-1.838	-0.650484	0	anthranilate N-methyltransferase
phenylpropanoid biosynthesis	18050156	LOC18050156	-3.6029	-1.34774	0	0	anthranilate N-methyltransferase
phenylpropanoid biosynthesis	18050157	LOC18050157	-3.05648	-2.16334	-1.05647	0	anthranilate N-methyltransferase
phenylpropanoid biosynthesis	18051749	LOC18051749	0	0	1.83638	0	berberine bridge enzyme-like 13
phenylpropanoid biosynthesis	18032627	LOC18032627	0	1.36049	3.04074	0	berberine bridge enzyme-like 15
phenylpropanoid biosynthesis	18054218	LOC18054218	-2.35808	0	0.432886	0	beta-glucosidase 18
phenylpropanoid biosynthesis	18044238	LOC18044238	-0.884311	1.77789	0	-2.49931	beta-glucosidase 40
phenylpropanoid biosynthesis	18050365	LOC18050365	0	-0.629049	0.718869	0	beta-glucosidase 42
phenylpropanoid biosynthesis	18056131	LOC18056131	2.92981	1.79801	0.621533	0	beta-glucosidase 44
phenylpropanoid biosynthesis	18052397	LOC18052397	0	0	3.64688	0	beta-glucosidase 46
phenylpropanoid biosynthesis	18051192	LOC18051192	0	0	0.793029	0	beta-glucosidase BoGH3B
phenylpropanoid biosynthesis	18035112	LOC18035112	2.06533	1.32151	0.952447	0	beta-glucosidase BoGH3B
phenylpropanoid biosynthesis	18037667	LOC18037667	0	-2.55674	0	0	caffeic acid 3-O-methyltransferase
phenylpropanoid biosynthesis	18037750	LOC18037750	0	-1.97786	0	0	caffeic acid 3-O-methyltransferase
phenylpropanoid biosynthesis	18042182	LOC18042182	-6.52302	0	-7.91182	0	caffeic acid 3-O-methyltransferase
phenylpropanoid biosynthesis	18048368	LOC18048368	-1.88542	-2.20533	0	2.99109	caffeic acid 3-O-methyltransferase
phenylpropanoid biosynthesis	18050152	LOC18050152	-2.7399	0	-2.02512	0	caffeic acid 3-O-methyltransferase
phenylpropanoid biosynthesis	18052457	LOC18052457	0	-7.45902	0	0	caffeic acid 3-O-methyltransferase
phenylpropanoid biosynthesis	18035688	LOC18035688	-3.42894	-3.55305	0	3.63867	caffeic acid 3-O-methyltransferase 1
phenylpropanoid biosynthesis	18050006	LOC18050006	-2.21872	-2.89278	0	3.18738	caffeic acid 3-O-methyltransferase 1
phenylpropanoid biosynthesis	18046501	LOC18046501	-1.19538	0	-0.699609	-0.514119	caffeic acid 3-O-methyltransferase
phenylpropanoid biosynthesis	18035451	LOC18035451	0	0	-1.06864	0	caffeoyl-CoA O-methyltransferase
phenylpropanoid biosynthesis	18036870	LOC18036870	0	0	-0.720751	0	caffeoyl-CoA O-methyltransferase
phenylpropanoid biosynthesis	18038426	LOC18038426	0	1.20385	-1.42552	0	caffeoyl-CoA O-methyltransferase
phenylpropanoid biosynthesis	18037507	LOC18037507	0	0	-0.901126	0	caffeoyl-CoA O-methyltransferase 5
phenylpropanoid biosynthesis	18035881	LOC18035881	0	0	1.15471	0	cinnamoyl-CoA reductase 1
phenylpropanoid biosynthesis	18039759	LOC18039759	1.95796	-0.604208	-0.542741	0	cytochrome P450 98A2
phenylpropanoid biosynthesis	18055509	LOC18055509	0	-1.46711	0	0	cytochrome P450 CYP73A100
phenylpropanoid biosynthesis	18035687	LOC18035687	-2.83776	-1.13914	-1.30964	-1.50289	omega-hydroxypalmitate O-feruloyl transferase
phenylpropanoid biosynthesis	18042520	LOC18042520	0	0	-1.95542	0	peroxidase 12
phenylpropanoid biosynthesis	112100791	LOC112100791	0	0	-0.798663	-1.12183	peroxidase 15-like
phenylpropanoid biosynthesis	18032359	LOC18032359	0	3.48218	0	3.2474	peroxidase 24
phenylpropanoid biosynthesis	18054518	LOC18054518	-2.29405	2.97128	1.60712	0	peroxidase 25
phenylpropanoid biosynthesis	18050450	LOC18050450	0	2.83325	0	-2.42684	peroxidase 3
phenylpropanoid biosynthesis	18038860	LOC18038860	0	1.48161	1.04736	-1.30597	peroxidase 31
phenylpropanoid biosynthesis	112100268	LOC112100268	0	0	-1.70117	0.737597	peroxidase 3-like
phenylpropanoid biosynthesis	18050743	LOC18050743	0	1.39944	0	0	peroxidase 42
phenylpropanoid biosynthesis	18036045	LOC18036045	1.21433	3.87155	2.05635	-1.98844	peroxidase 47
phenylpropanoid biosynthesis	112097056	LOC112097056	0	2.58966	0.870102	-1.62807	peroxidase 4-like
phenylpropanoid biosynthesis	112098960	LOC112098960	0	-1.36092	0	0	peroxidase 4-like
phenylpropanoid biosynthesis	18048798	LOC18048798	0	-2.14133	0	1.40795	peroxidase 5
phenylpropanoid biosynthesis	18036678	LOC18036678	0	0	-2.47369	0	peroxidase 51
phenylpropanoid biosynthesis	18044918	LOC18044918	3.30896	0	4.98702	0	peroxidase 6
phenylpropanoid biosynthesis	18033209	LOC18033209	0	0	4.45272	0	peroxidase 66
phenylpropanoid biosynthesis	18037787	LOC18037787	0	1.37304	0	0	peroxidase 72
phenylpropanoid biosynthesis	112101102	LOC112101102	0	4.19199	0	0	peroxidase P7-like
phenylpropanoid biosynthesis	18038722	LOC18038722	0	0	-0.582142	0	phenylalanine ammonia-lyase
phenylpropanoid biosynthesis	18040966	LOC18040966	0	0.848517	0	-1.08584	probable cinnamyl alcohol dehydrogenase 6
phenylpropanoid biosynthesis	18035209	LOC18035209	-1.87607	0	1.36975	0	scopoletin glucosyltransferase
phenylpropanoid biosynthesis	18036038	LOC18036038	-2.22291	0	-0.573761	0	shikimate O-hydroxycinnamoyltransferase
phenylpropanoid biosynthesis	18042352	LOC18042352	0	0	1.99879	0	shikimate O-hydroxycinnamoyltransferase
phenylpropanoid biosynthesis	112095789	LOC112095789	-1.73636	0	1.08292	-0.985336	shikimate O-hydroxycinnamoyltransferase-like
phenylpropanoid biosynthesis	112095854	LOC112095854	0	1.82813	1.33003	-2.66652	shikimate O-hydroxycinnamoyltransferase-like
phenylpropanoid biosynthesis	112098384	LOC112098384	1.61896	0.572788	0.646671	-0.873939	shikimate O-hydroxycinnamoyltransferase-like
phenylpropanoid biosynthesis	112100314	LOC112100314	-6.89947	-3.61195	-3.35144	-2.39994	shikimate O-hydroxycinnamoyltransferase-like
phenylpropanoid biosynthesis	112095904	LOC112095904	1.0555	0.740585	0	0	shikimate O-hydroxycinnamoyltransferase-like
phenylpropanoid biosynthesis	112101559	LOC112101559	0	0.877981	1.22736	-1.10347	shikimate O-hydroxycinnamoyltransferase-like
phenylpropanoid biosynthesis	18040645	LOC18040645	2.09566	0	-0.601359	0	trans-cinnamate 4-monooxygenase
phenylpropanoid biosynthesis	18034351	LOC18034351	0	1.43476	0	0	vinorine synthase
phenylpropanoid biosynthesis	18038211	LOC18038211	0	-4.16762	0	-4.33812	vinorine synthase
phenylpropanoid biosynthesis	18049716	LOC18049716	0	1.82385	0	0	vinorine synthase
Plant hormone signaling	18035690	LOC18035690	0	3.6505	0	0	-
Plant hormone signaling	18035981	LOC18035981	0	3.16032	0	0	-
Plant hormone signaling	18038130	LOC18038130	0	4.6156	0	0	-
Plant hormone signaling	18045555	LOC18045555	0	2.44734	0	0	-
Plant hormone signaling	18054153	LOC18054153	3.85123	3.48037	5.27384	0	-
Plant hormone signaling	18039631	LOC18039631	0	1.20778	0	0	abscisic acid receptor PYL4
Plant hormone signaling	18032099	LOC18032099	-1.28713	-0.45403	0	1.01233	abscisic acid receptor PYL8
Plant hormone signaling	18049819	LOC18049819	0	0.515382	0	0	abscisic acid receptor PYL9
Plant hormone signaling	18038788	LOC18038788	0	2.95685	0	0	ABSCISIC ACID-INSENSITIVE 5-like protein 2
Plant hormone signaling	18040560	LOC18040560	0	0.678315	0	0	auxin response factor 1
Plant hormone signaling	18047540	LOC18047540	2.03837	0.873411	0	0	auxin response factor 11
Plant hormone signaling	18041849	LOC18041849	0	-0.954261	0.900695	0	auxin response factor 3
Plant hormone signaling	18042398	LOC18042398	0	1.09569	0	0	auxin response factor 5
Plant hormone signaling	18038157	LOC18038157	0	1.24259	0	0	auxin transporter-like protein 2
Plant hormone signaling	18040324	LOC18040324	0	2.44085	1.46	0	auxin transporter-like protein 3
Plant hormone signaling	18034947	LOC18034947	2.74153	3.4424	0	0	auxin transporter-like protein 5
Plant hormone signaling	112096169	LOC112096169	0	-5.30572	0	0	auxin-induced protein 15A-like
Plant hormone signaling	18032009	LOC18032009	0	-0.567893	0	0	auxin-induced protein 22D
Plant hormone signaling	18036412	LOC18036412	0	-1.44747	0	0	auxin-induced protein AUX22
Plant hormone signaling	18046344	LOC18046344	-1.5346	-0.555888	-0.614153	0	auxin-induced protein AUX28
Plant hormone signaling	18036413	LOC18036413	0	-0.973945	0	0	auxin-responsive protein IAA1
Plant hormone signaling	18033124	LOC18033124	0	1.0707	0	-0.561443	auxin-responsive protein IAA13
Plant hormone signaling	18036454	LOC18036454	1.01707	0.903017	0	0	auxin-responsive protein IAA27
Plant hormone signaling	18054200	LOC18054200	0	-3.58362	0	2.68606	auxin-responsive protein IAA29
Plant hormone signaling	18054871	LOC18054871	0	-1.71672	0	2.89317	auxin-responsive protein IAA29
Plant hormone signaling	18041291	LOC18041291	0	0.55104	0	0	auxin-responsive protein IAA8
Plant hormone signaling	18045294	LOC18045294	-1.14898	-1.33852	-0.86418	0.555281	auxin-responsive protein SAUR32
Plant hormone signaling	18048045	LOC18048045	-2.52434	-1.88922	0	2.17408	auxin-responsive protein SAUR36
Plant hormone signaling	18033753	LOC18033753	0	1.53837	0	0	auxin-responsive protein SAUR50
Plant hormone signaling	112097608	LOC112097608	0	1.59999	0	-1.79654	auxin-responsive protein SAUR72-like
Plant hormone signaling	18034456	LOC18034456	3.28343	4.95374	0	-1.75868	cyclin-D3-1
Plant hormone signaling	18053492	LOC18053492	0	0.584755	0	0	DELLA protein GAIP-B
Plant hormone signaling	18054509	LOC18054509	-4.21369	-2.17897	0	2.88706	EIN3-binding F-box protein 1
Plant hormone signaling	18054673	LOC18054673	-1.84125	-1.60018	0	1.95569	EIN3-binding F-box protein 1
Plant hormone signaling	18031847	LOC18031847	0	-1.24176	0	2.6162	ethylene receptor 2
Plant hormone signaling	18032958	LOC18032958	-3.63398	-1.58425	0	2.59021	ethylene-responsive transcription factor 1B
Plant hormone signaling	18046781	LOC18046781	-3.29804	-0.854631	0	2.13484	ethylene-responsive transcription factor 1B
Plant hormone signaling	18043878	LOC18043878	0.772529	0.838987	0	0	histidine kinase 3
Plant hormone signaling	18052080	LOC18052080	1.84743	2.09078	0	0	histidine kinase 4
Plant hormone signaling	18032320	LOC18032320	0	1.38685	0	-0.855027	histidine-containing phosphotransfer protein 1
Plant hormone signaling	18041892	LOC18041892	-2.26265	1.12949	0	0	histidine-containing phosphotransfer protein 1
Plant hormone signaling	18033982	LOC18033982	0	-4.53844	0	-4.60345	pathogenesis-related protein 1
Plant hormone signaling	18037072	LOC18037072	-2.42318	-4.37326	-2.93685	4.61425	pathogenesis-related protein 1
Plant hormone signaling	18035582	LOC18035582	1.03191	2.81005	0	-1.66248	probable indole-3-acetic acid-amido synthetase GH3.1
Plant hormone signaling	18046352	LOC18046352	0	-0.511732	0	0	probable indole-3-acetic acid-amido synthetase GH3.6
Plant hormone signaling	18034994	LOC18034994	0	-1.01461	0	2.32629	probable protein phosphatase 2C 24
Plant hormone signaling	18033189	LOC18033189	2.19803	0.841024	0.762264	0	probable protein phosphatase 2C 75
Plant hormone signaling	18049549	LOC18049549	0	0.625394	0	0	probable serine/threonine-protein kinase At5g41260
Plant hormone signaling	18054158	LOC18054158	0	1.67556	3.39336	0	probable xyloglucan endotransglucosylase/hydrolase protein 23
Plant hormone signaling	18054149	LOC18054149	-5.37823	1.81423	0	0	probable xyloglucan endotransglucosylase/hydrolase protein 23
Plant hormone signaling	18054156	LOC18054156	-4.50979	1.98285	0	-1.64191	probable xyloglucan endotransglucosylase/hydrolase protein 23
Plant hormone signaling	18040424	LOC18040424	0	0.52713	0	0	protein BRASSINAZOLE-RESISTANT 1
Plant hormone signaling	18046821	LOC18046821	-2.17829	-0.888045	-0.805325	0.999906	protein EIN4
Plant hormone signaling	18050899	LOC18050899	-1.45448	-0.489287	0	0.846034	protein ETHYLENE INSENSITIVE 3
Plant hormone signaling	18036545	LOC18036545	0	1.02536	1.94406	1.09662	protein TIFY 10A
Plant hormone signaling	18055601	LOC18055601	0	-0.730997	0	0	protein TIFY 3B
Plant hormone signaling	18050160	LOC18050160	0.938744	0.785205	0	-0.885682	protein TRANSPORT INHIBITOR RESPONSE 1
Plant hormone signaling	18048998	LOC18048998	0	2.30579	0	0	putative indole-3-acetic acid-amido synthetase GH3.9
Plant hormone signaling	18031816	LOC18031816	0	-1.53671	-2.87363	-1.76356	regulatory protein NPR5
Plant hormone signaling	18037095	LOC18037095	-1.07021	-1.34336	0	0	serine/threonine-protein kinase SAPK2
Plant hormone signaling	18040289	LOC18040289	-1.48047	-1.10662	0	0	serine/threonine-protein kinase SAPK2
Plant hormone signaling	18049391	LOC18049391	-1.50393	0.575244	0	0.893138	serine/threonine-protein kinase SAPK3
Plant hormone signaling	18051251	LOC18051251	0	0.360364	0	0	shaggy-related protein kinase eta
Plant hormone signaling	18049210	LOC18049210	0	0.60846	0	0	transcription factor MYC2
Plant hormone signaling	18049926	LOC18049926	-2.55747	1.92951	0	-1.58325	two-component response regulator ARR5
Plant hormone signaling	18044998	LOC18044998	0	2.28022	1.08021	0	two-component response regulator ARR6
Plant hormone signaling	18046752	LOC18046752	0	1.77755	0	-0.998238	two-component response regulator ORR10
Plant hormone signaling	18042408	LOC18042408	0	3.56598	0	0	two-component response regulator ORR9
Plant hormone signaling	18054146	LOC18054146	0	6.91421	6.76558	0	xyloglucan endotransglucosylase/hydrolase protein 22
Plant hormone signaling	18054152	LOC18054152	0	6.65069	0	0	xyloglucan endotransglucosylase/hydrolase protein 24
Plant hormone signaling	112101622	LOC112101622	0	6.46503	0	-7.46689	xyloglucan endotransglucosylase/hydrolase protein 24-like
Ribosome	18042898	LOC18042898	0.770345	0	0	0.634897	-
Ribosome	18045932	LOC18045932	0	0	0	0.539399	-
Ribosome	18031580	LOC18031580	0	0	0	0.717443	30S ribosomal protein S1%2C chloroplastic
Ribosome	18039149	LOC18039149	0	0	0	0.527551	30S ribosomal protein S16-2%2C chloroplastic/mitochondrial
Ribosome	18031977	LOC18031977	0	0	0	0.646922	30S ribosomal protein S17
Ribosome	18055875	LOC18055875	0	0	0	0.636315	30S ribosomal protein S17
Ribosome	18040244	LOC18040244	0	0	0	0.54977	30S ribosomal protein S9%2C chloroplastic
Ribosome	18053992	LOC18053992	0	0	0	0.415052	40S ribosomal protein S11
Ribosome	18037391	LOC18037391	0	0	0	0.562576	40S ribosomal protein S12
Ribosome	18031763	LOC18031763	0	0	0	0.445053	40S ribosomal protein S13
Ribosome	18039593	LOC18039593	0	0	0	0.361484	40S ribosomal protein S14-3
Ribosome	18050708	LOC18050708	0	0	0	0.404953	40S ribosomal protein S14-3
Ribosome	18032701	LOC18032701	0	0	0	0.461571	40S ribosomal protein S15-4
Ribosome	18047655	LOC18047655	0	0	0	0.62217	40S ribosomal protein S15-4
Ribosome	18033939	LOC18033939	0	0	0	0.56309	40S ribosomal protein S15a-5
Ribosome	18050425	LOC18050425	0	0	0	0.573645	40S ribosomal protein S17-3
Ribosome	18049564	LOC18049564	0	0	0	0.564157	40S ribosomal protein S19-1
Ribosome	18039871	LOC18039871	0.614375	0	0	0.453091	40S ribosomal protein S19-3
Ribosome	18033235	LOC18033235	0	0	0	0.655719	40S ribosomal protein S20-2
Ribosome	18041187	LOC18041187	0	0	0	0.650196	40S ribosomal protein S21-2
Ribosome	18038283	LOC18038283	1.20183	0	0	0.43112	40S ribosomal protein S23
Ribosome	18033807	LOC18033807	0	0	0	0.536905	40S ribosomal protein S23
Ribosome	18031953	LOC18031953	0	0	0	0.393025	40S ribosomal protein S2-4
Ribosome	18046873	LOC18046873	0	0	0	0.879506	40S ribosomal protein S24-1
Ribosome	18035261	LOC18035261	0	0	0	0.381602	40S ribosomal protein S25-2
Ribosome	18044012	LOC18044012	0	-0.63026	0	0.544477	40S ribosomal protein S26-3
Ribosome	18041825	LOC18041825	0	0	0	0.491008	40S ribosomal protein S26-3
Ribosome	18051346	LOC18051346	0	0	0	1.23049	40S ribosomal protein S27-2
Ribosome	18032182	LOC18032182	0	-0.3595	-0.380278	0.575482	40S ribosomal protein S3a
Ribosome	112096090	LOC112096090	0	0	0	0.393034	40S ribosomal protein S4-3
Ribosome	18038982	LOC18038982	1.50437	0	0	0.692985	40S ribosomal protein S5
Ribosome	18039037	LOC18039037	0	0	0	0.69715	40S ribosomal protein S5
Ribosome	18031548	LOC18031548	1.1047	0	0	0.333366	40S ribosomal protein S6
Ribosome	18036639	LOC18036639	0	0	0	0.456097	40S ribosomal protein S6
Ribosome	18043343	LOC18043343	0	0	0	0.570863	40S ribosomal protein S8
Ribosome	18036846	LOC18036846	1.05107	0	0	0.568281	40S ribosomal protein Sa-2
Ribosome	18051864	LOC18051864	0	0	0	0.447132	50S ribosomal protein HLP%2C mitochondrial
Ribosome	18045685	LOC18045685	0	0	-0.362423	0.466917	50S ribosomal protein L1%2C chloroplastic
Ribosome	18047350	LOC18047350	0	0	0	0.771952	50S ribosomal protein L11%2C chloroplastic
Ribosome	18051074	LOC18051074	0	0	0	0.703625	50S ribosomal protein L12%2C chloroplastic
Ribosome	18050922	LOC18050922	0	0	0	0.790968	50S ribosomal protein L15%2C chloroplastic
Ribosome	18036814	LOC18036814	0	0	0	0.429318	50S ribosomal protein L17
Ribosome	18039569	LOC18039569	0	0	0	0.683304	50S ribosomal protein L17%2C chloroplastic
Ribosome	18035144	LOC18035144	0	-0.617574	0	0.531825	50S ribosomal protein L20
Ribosome	18042502	LOC18042502	0	0	0	0.693671	50S ribosomal protein L21%2C chloroplastic
Ribosome	18053000	LOC18053000	0	0	0	0.91621	50S ribosomal protein L27%2C chloroplastic
Ribosome	18037350	LOC18037350	0	0	0	0.933666	50S ribosomal protein L29%2C chloroplastic
Ribosome	18042588	LOC18042588	0	0	0	0.416259	50S ribosomal protein L31%2C chloroplastic
Ribosome	18053733	LOC18053733	0	0	0	1.21261	50S ribosomal protein L35%2C chloroplastic
Ribosome	18046626	LOC18046626	0	0	0	1.01936	50S ribosomal protein L5%2C chloroplastic
Ribosome	112100162	LOC112100162	0	0	0	0.541632	60S acidic ribosomal protein P1-like
Ribosome	18040917	LOC18040917	0.986447	0	0	0.572564	60S acidic ribosomal protein P3
Ribosome	18040468	LOC18040468	0	0	0	0.937582	60S ribosomal protein L10
Ribosome	18044876	LOC18044876	0	0	0	0.573821	60S ribosomal protein L10
Ribosome	18051559	LOC18051559	0	0	0	0.497231	60S ribosomal protein L11
Ribosome	18037901	LOC18037901	1.18692	0	0	0.498933	60S ribosomal protein L12
Ribosome	18046443	LOC18046443	0.732424	0	0	0.373145	60S ribosomal protein L13-1
Ribosome	18049772	LOC18049772	0.669791	0	0	0.622013	60S ribosomal protein L13a-4
Ribosome	18031833	LOC18031833	0.811699	0	0	0.469275	60S ribosomal protein L15
Ribosome	18045794	LOC18045794	0	0	0	0.63169	60S ribosomal protein L15
Ribosome	18042031	LOC18042031	1.11804	0	0	0.638789	60S ribosomal protein L18-2
Ribosome	18047705	LOC18047705	0	0	-0.40774	0.771714	60S ribosomal protein L19-2
Ribosome	18039172	LOC18039172	0	0	0	0.42677	60S ribosomal protein L21-2
Ribosome	18045886	LOC18045886	0.954256	0	0	0.560481	60S ribosomal protein L22-2
Ribosome	18046336	LOC18046336	0.874375	0	0	0.626427	60S ribosomal protein L23
Ribosome	18032116	LOC18032116	0	0	0	0.486896	60S ribosomal protein L23
Ribosome	18045517	LOC18045517	0	0	0	0.471393	60S ribosomal protein L23a
Ribosome	18049070	LOC18049070	0.988284	0	0	0.506245	60S ribosomal protein L24
Ribosome	18046028	LOC18046028	1.06905	-0.984991	0	1.22622	60S ribosomal protein L27
Ribosome	112097235	LOC112097235	0	0	0	0.444554	60S ribosomal protein L27
Ribosome	18055665	LOC18055665	0.744876	0	0	0.487269	60S ribosomal protein L28-1
Ribosome	18040450	LOC18040450	1.2259	0	0	0.474395	60S ribosomal protein L3
Ribosome	18033557	LOC18033557	0	0	0	0.492362	60S ribosomal protein L30
Ribosome	18036576	LOC18036576	0	0	0	0.55597	60S ribosomal protein L30
Ribosome	112099322	LOC112099322	0.733896	0	0	0.641846	60S ribosomal protein L31
Ribosome	18042373	LOC18042373	0	0	0	0.620984	60S ribosomal protein L3-2
Ribosome	18044969	LOC18044969	0	0	0	0.515857	60S ribosomal protein L32-1
Ribosome	18048110	LOC18048110	0	0	0	0.468227	60S ribosomal protein L34
Ribosome	18033728	LOC18033728	1.00891	0	0	0.418925	60S ribosomal protein L35
Ribosome	18043962	LOC18043962	0	0	0	0.418798	60S ribosomal protein L35
Ribosome	18043554	LOC18043554	0	0	0	0.666028	60S ribosomal protein L35a-1
Ribosome	18032530	LOC18032530	0	0	0	0.634423	60S ribosomal protein L36-3
Ribosome	18054533	LOC18054533	0.97566	0	0	0.466044	60S ribosomal protein L37-3
Ribosome	18048135	LOC18048135	0.688082	0	0	0.581013	60S ribosomal protein L37a
Ribosome	18039869	LOC18039869	1.11968	0	0	0.499394	60S ribosomal protein L38
Ribosome	18048781	LOC18048781	0	0	0	0.691115	60S ribosomal protein L38
Ribosome	112095840	LOC112095840	0.773243	0	0	0.66077	60S ribosomal protein L39-3
Ribosome	18053802	LOC18053802	0	0	0	0.585065	60S ribosomal protein L39-3
Ribosome	18039769	LOC18039769	1.10101	0	0	0.473645	60S ribosomal protein L4
Ribosome	18048961	LOC18048961	0	0	0	0.652504	60S ribosomal protein L44
Ribosome	18043271	LOC18043271	0	0	0	0.522986	60S ribosomal protein L6
Ribosome	18035846	LOC18035846	0	-0.775649	-0.547131	0.608736	60S ribosomal protein L7-1
Ribosome	18044649	LOC18044649	0	0	0	0.507362	60S ribosomal protein L7a-1
Ribosome	18053097	LOC18053097	0	0	0	0.787167	60S ribosomal protein L8
Ribosome	18047800	LOC18047800	0.9548	0	0	0.357039	60S ribosomal protein L9
Ribosome	18055435	LOC18055435	0.784903	0	0	0.577553	60S ribosomal protein L9
Ribosome	novel.515	-	0	0	0	0.933097	PF00203:Ribosomal protein S19
Ribosome	112100062	LOC112100062	-0.718036	0	0	-0.870859	probable phosphoinositide phosphatase SAC9
Ribosome	18047615	LOC18047615	0	0	0	0.574835	probable ribosome biogenesis protein RLP24
Ribosome	18049110	LOC18049110	0	0	0	0.567072	ribosomal protein S14%2C mitochondrial
Ribosome	18046040	LOC18046040	0	0	0	0.675177	small ribosomal subunit protein S13%2C mitochondrial
Ribosome	112100123	LOC112100123	0	0	0	-1.05972	uncharacterized LOC112100123
Ribosome	18044904	LOC18044904	0.876361	0	0	0.598621	uncharacterized LOC18044904
Ribosome	18050226	LOC18050226	1.02798	0	0	0.408717	uncharacterized LOC18050226
stilbenoid, diarylheptanoid and gingerol biosynthesis	18048923	LOC18048923	1.77379	1.06667	-1.14529	0	-
stilbenoid, diarylheptanoid and gingerol biosynthesis	18035451	LOC18035451	0	0	-1.06864	0	caffeoyl-CoA O-methyltransferase
stilbenoid, diarylheptanoid and gingerol biosynthesis	18036870	LOC18036870	0	0	-0.720751	0	caffeoyl-CoA O-methyltransferase
stilbenoid, diarylheptanoid and gingerol biosynthesis	18038426	LOC18038426	0	1.20385	-1.42552	0	caffeoyl-CoA O-methyltransferase
stilbenoid, diarylheptanoid and gingerol biosynthesis	18037507	LOC18037507	0	0	-0.901126	0	caffeoyl-CoA O-methyltransferase 5
stilbenoid, diarylheptanoid and gingerol biosynthesis	18039759	LOC18039759	1.95796	-0.604208	-0.542741	0	cytochrome P450 98A2
stilbenoid, diarylheptanoid and gingerol biosynthesis	18035687	LOC18035687	-2.83776	-1.13914	-1.30964	-1.50289	omega-hydroxypalmitate O-feruloyl transferase
stilbenoid, diarylheptanoid and gingerol biosynthesis	18036038	LOC18036038	-2.22291	0	-0.573761	0	shikimate O-hydroxycinnamoyltransferase
stilbenoid, diarylheptanoid and gingerol biosynthesis	18042352	LOC18042352	0	0	1.99879	0	shikimate O-hydroxycinnamoyltransferase
stilbenoid, diarylheptanoid and gingerol biosynthesis	112095789	LOC112095789	-1.73636	0	1.08292	-0.985336	shikimate O-hydroxycinnamoyltransferase-like
stilbenoid, diarylheptanoid and gingerol biosynthesis	112095854	LOC112095854	0	1.82813	1.33003	-2.66652	shikimate O-hydroxycinnamoyltransferase-like
stilbenoid, diarylheptanoid and gingerol biosynthesis	112098384	LOC112098384	1.61896	0.572788	0.646671	-0.873939	shikimate O-hydroxycinnamoyltransferase-like
stilbenoid, diarylheptanoid and gingerol biosynthesis	112100314	LOC112100314	-6.89947	-3.61195	-3.35144	-2.39994	shikimate O-hydroxycinnamoyltransferase-like
stilbenoid, diarylheptanoid and gingerol biosynthesis	112101559	LOC112101559	0	0.877981	1.22736	-1.10347	shikimate O-hydroxycinnamoyltransferase-like
stilbenoid, diarylheptanoid and gingerol biosynthesis	18040645	LOC18040645	2.09566	0	-0.601359	0	trans-cinnamate 4-monooxygenase
stilbenoid, diarylheptanoid and gingerol biosynthesis	18032881	LOC18032881	0	0	-1.4859	-1.55926	trans-resveratrol di-O-methyltransferase
terpenoid backbone biosynthesis	18047371	LOC18047371	0	0	-0.718775	0	1-deoxy-D-xylulose 5-phosphate reductoisomerase%2C chloroplastic
terpenoid backbone biosynthesis	18046435	LOC18046435	0	0	-0.617505	0.468004	2-C-methyl-D-erythritol 2%2C4-cyclodiphosphate synthase%2C chloroplastic
terpenoid backbone biosynthesis	18041083	LOC18041083	0	0	-0.801747	0	2-C-methyl-D-erythritol 4-phosphate cytidylyltransferase%2C chloroplastic
terpenoid backbone biosynthesis	18034336	LOC18034336	1.27816	0	0.843242	0	3-hydroxy-3-methylglutaryl-coenzyme A reductase 1
terpenoid backbone biosynthesis	18043141	LOC18043141	1.19189	0	0.621232	0.473423	3-hydroxy-3-methylglutaryl-coenzyme A reductase 1
terpenoid backbone biosynthesis	18051485	LOC18051485	0	0	-0.490713	0	4-diphosphocytidyl-2-C-methyl-D-erythritol kinase%2C chloroplastic
terpenoid backbone biosynthesis	18034663	LOC18034663	0	0	-0.776124	0	4-hydroxy-3-methylbut-2-en-1-yl diphosphate synthase (ferredoxin)%2C chloroplastic
terpenoid backbone biosynthesis	18034359	LOC18034359	0	0	-0.658368	0	4-hydroxy-3-methylbut-2-enyl diphosphate reductase%2C chloroplastic
terpenoid backbone biosynthesis	18035222	LOC18035222	0	0	-0.726677	0	4-hydroxy-3-methylbut-2-enyl diphosphate reductase%2C chloroplastic
terpenoid backbone biosynthesis	18033729	LOC18033729	0	0	-0.685249	0	4-hydroxy-3-methylbut-2-enyl diphosphate reductase%2C chloroplastic
terpenoid backbone biosynthesis	18052224	LOC18052224	0	0	-0.487772	0	acetyl-CoA acetyltransferase%2C cytosolic 1
terpenoid backbone biosynthesis	18033879	LOC18033879	-6.73143	0	-3.31666	3.1263	dehydrodolichyl diphosphate synthase 2
terpenoid backbone biosynthesis	18051300	LOC18051300	0	0.676259	-0.444775	-0.657277	diphosphomevalonate decarboxylase MVD2%2C peroxisomal
terpenoid backbone biosynthesis	18039077	LOC18039077	0	-1.46235	-1.9479	0	geranylgeranyl pyrophosphate synthase 7%2C chloroplastic
terpenoid backbone biosynthesis	18039078	LOC18039078	0	0.763518	-0.493526	0	geranylgeranyl pyrophosphate synthase 7%2C chloroplastic
terpenoid backbone biosynthesis	112098541	LOC112098541	0	0	-6.25707	-3.29426	geranylgeranyl pyrophosphate synthase 7%2C chloroplastic-like
terpenoid backbone biosynthesis	18039079	LOC18039079	1.92224	0	-0.936974	0	geranylgeranyl pyrophosphate synthase%2C chloroplastic
terpenoid backbone biosynthesis	18055420	LOC18055420	0	0	5.12518	0	heterodimeric geranylgeranyl pyrophosphate synthase small subunit%2C chloroplastic
terpenoid backbone biosynthesis	18033207	LOC18033207	0	0	-0.540075	-0.907456	hydroxymethylglutaryl-CoA synthase
terpenoid backbone biosynthesis	18039250	LOC18039250	0	0	-0.837268	0.751351	isopentenyl-diphosphate Delta-isomerase I
terpenoid backbone biosynthesis	18038979	LOC18038979	0	1.08769	1.20523	-1.49953	isoprenylcysteine alpha-carbonyl methylesterase ICME
terpenoid backbone biosynthesis	18042386	LOC18042386	0	0	-0.422003	0	mevalonate kinase
ubiquinone and other terpenoid-quinone biosynthesis	18043540	LOC18043540	0	1.65152	0	0	-
ubiquinone and other terpenoid-quinone biosynthesis	18054131	LOC18054131	0	-0.755669	0	-0.563455	4-coumarate--CoA ligase 2
ubiquinone and other terpenoid-quinone biosynthesis	18042327	LOC18042327	0	-1.73362	0	0	4-coumarate--CoA ligase-like 6
ubiquinone and other terpenoid-quinone biosynthesis	18046716	LOC18046716	0	-1.54782	0	0	4-coumarate--CoA ligase-like 9
ubiquinone and other terpenoid-quinone biosynthesis	18040309	LOC18040309	0	-0.55666	0	0	alternative NAD(P)H-ubiquinone oxidoreductase C1%2C chloroplastic/mitochondrial
ubiquinone and other terpenoid-quinone biosynthesis	112097852	LOC112097852	-3.81375	-2.44354	-3.45886	-1.08025	coumarin 8-geranyltransferase 1%2C chloroplastic-like
ubiquinone and other terpenoid-quinone biosynthesis	18037194	LOC18037194	0	5.85343	0	-1.82406	coumarin 8-geranyltransferase 1b%2C chloroplastic
ubiquinone and other terpenoid-quinone biosynthesis	18040531	LOC18040531	-4.61183	-4.62256	0	1.84092	coumarin 8-geranyltransferase 1b%2C chloroplastic
ubiquinone and other terpenoid-quinone biosynthesis	18042889	LOC18042889	-4.7726	-2.28348	-1.49038	0.916451	coumarin 8-geranyltransferase 1b%2C chloroplastic
ubiquinone and other terpenoid-quinone biosynthesis	18053797	LOC18053797	-7.10532	-3.975	0	0	coumarin 8-geranyltransferase 1b%2C chloroplastic
ubiquinone and other terpenoid-quinone biosynthesis	18055509	LOC18055509	0	-1.46711	0	0	cytochrome P450 CYP73A100
ubiquinone and other terpenoid-quinone biosynthesis	18039406	LOC18039406	0	-1.29044	0	0	homogentisate solanesyltransferase%2C chloroplastic
ubiquinone and other terpenoid-quinone biosynthesis	18045928	LOC18045928	0	-1.41468	0	0	isochorismate synthase 2%2C chloroplastic
ubiquinone and other terpenoid-quinone biosynthesis	18053428	LOC18053428	0	0.772094	0.866668	0	probable aminotransferase TAT2
ubiquinone and other terpenoid-quinone biosynthesis	18054023	LOC18054023	0	-2.11302	0.948897	0	probable aminotransferase TAT2
ubiquinone and other terpenoid-quinone biosynthesis	18037202	LOC18037202	0	0.770193	0	0	probable NAD(P)H dehydrogenase (quinone) FQR1-like 2
ubiquinone and other terpenoid-quinone biosynthesis	18055331	LOC18055331	0	-0.526913	0	0	tocopherol cyclase%2C chloroplastic
ubiquinone and other terpenoid-quinone biosynthesis	18052826	LOC18052826	0	-1.16015	0	0	tyrosine aminotransferase

## Sheet: Supplementary Table 5
Supplementary Table 5. Differentially accumulated metabolites between the treatment comparisons of smooth (C) and rough peeled (D) C. limon peels harvested at different days after flowering.
D1 vs C2
Compound_ID	Name	Formula	Molecular Weight	RT [min]	m/z	D1	C2	log2FC	Pvalue	VIP	Up.Down	Other_name(Kegg_name)	Kegg_ID	KEGG_pathway	HMDB_ID	Lipidmaps_ID	SuperClass(HMDB)	Class(HMDB)	SubClass(HMDB)	CATEGORY(Lipidmaps)	MAIN_CLASS(Lipidmaps)	SUB_CLASS(Lipidmaps)
Com_3328_pos	UR-144 N-Heptyl analog	C23 H33 N O	339.252	8.403	340.259	5.82339e+07	1.84738e+06	4.97831	5.19977e-12	2.34368	up	--	--	--	--	--	--	--	--	--	--	--
Com_2131_pos	Caprolactam	C6 H11 N O	113.084	7.31	114.091	9.32496e+07	8.82192e+06	3.40193	1.15728e-10	2.33012	up	--	--	--	--	--	--	--	--	--	--	--
Com_8181_pos	6,7,8-trimethoxy-3-phenyl-2-thioxo-1,2,3,4-tetrahydroquinazolin-4-one	C17 H16 N2 O4 S	344.08	12.272	345.087	1.30814e+07	475272	4.78262	1.34403e-10	2.15209	up	--	--	--	--	--	--	--	--	--	--	--
Com_40253_pos	4-(5-propyl-2-pyridyl)benzonitrile	C15 H14 N2	244.095	6.475	245.102	132108	431393	-1.70729	5.35302e-10	1.25806	down	--	--	--	--	--	--	--	--	--	--	--
Com_4286_pos	Viscumamide	C30 H55 N5 O5	565.42	9.7	566.428	3.42306e+07	1.7041e+06	4.32821	5.58645e-10	2.25885	up	--	--	--	--	--	--	--	--	--	--	--
Com_3417_pos	3-(5,7-dimethoxy-4-oxo-4H-chromen-2-yl)propanoic acid	C14 H14 O6	278.079	10.195	279.086	7.59633e+07	2.90102e+07	1.38874	2.94958e-08	1.48166	up	--	--	--	--	--	--	--	--	--	--	--
Com_6089_pos	¦Á-Propylaminopentiophenone	C14 H21 N O	219.162	8.961	220.169	1.78218e+06	3.4356e+07	-4.26885	5.2581e-08	2.48027	down	--	--	--	--	--	--	--	--	--	--	--
Com_17335_pos	Sepiapterin	C9 H11 N5 O3	237.086	5.869	238.093	8.01148e+06	2.00319e+06	1.99977	6.69223e-08	1.81372	up	Sepiapterin	cpd:C00835	map00790 Folate biosynthesis	HMDB0000238	--	Organoheterocyclic compounds	Pteridines and derivatives	Pterins and derivatives	--	--	--
Com_8338_pos	pentane-1,2,3,4,5-pentol	C5 H12 O5	152.068	5.573	153.076	2.46522e+06	7.60423e+06	-1.62509	9.18604e-08	1.33026	down	--	--	--	--	--	--	--	--	--	--	--
Com_19645_pos	N-[4-(diethylamino)phenyl]-N'-phenylurea	C17 H21 N3 O	321.123	12.115	322.13	278142	5.29836e+06	-4.25165	1.69686e-07	2.72073	down	--	--	--	--	--	--	--	--	--	--	--
Com_7636_pos	Chinese bittersweet alkaloid II	C18 H33 N3 O3	339.252	10.092	340.259	1.64836e+07	1.68149e+06	3.29322	2.38806e-07	2.00858	up	--	--	--	--	--	--	--	--	--	--	--
Com_7971_pos	3-[(4-chlorobenzyl)thio]imidazo[1,5-a]pyridine	C14 H11 Cl N2 S	274.03	5.134	275.037	2.04157e+07	3.83069e+06	2.414	3.65727e-07	1.27198	up	--	--	--	--	--	--	--	--	--	--	--
Com_2819_pos	(-)-Norepinephrine N-hexoside	C14 H21 N O8	331.127	1.48	332.134	1.82463e+07	4.52508e+07	-1.31034	4.12179e-07	1.3783	down	--	--	--	--	--	--	--	--	--	--	--
Com_20405_pos	2-[(carboxymethyl)(methyl)amino]-5-methoxybenzoic acid	C11 H13 N O5	239.079	5.967	240.087	5.97592e+06	1.02901e+06	2.5379	4.52341e-07	2.3456	up	--	--	--	--	--	--	--	--	--	--	--
Com_9943_pos	Myristoleic Acid	C14 H26 O2	226.193	14.012	227.2	7.40137e+06	1.23499e+07	-0.738631	4.95072e-07	1.10583	down	Myristoleic acid; (9Z)-Tetradecenoic acid; 9-Tetradecenoic acid; (Z)-Tetradec-9-enoic acid	cpd:C08322	--	HMDB0002000	LMFA01030051	Lipids and lipid-like molecules	Fatty Acyls	Fatty acids and conjugates	Fatty Acyls [FA]	Fatty Acids and Conjugates [FA01]	Unsaturated fatty acids [FA0103]
Com_27362_pos	(3R)-4,4-Dimethyl-2-oxotetrahydro-3-furanyl beta-D-glucopyranoside	C12 H20 O8	309.142	6.393	310.149	587629	2.0841e+06	-1.82645	5.31635e-07	1.83003	down	--	--	--	--	--	--	--	--	--	--	--
Com_30766_pos	1,3-dimethyl 2,4-bis(4-hydroxyphenyl)cyclobutane-1,3-dicarboxylate	C20 H20 O6	373.152	7.479	374.159	2.05398e+06	309144	2.73207	5.49617e-07	2.12283	up	--	--	--	--	--	--	--	--	--	--	--
Com_2227_pos	4-(tert-butyl)phenyl 3,5-dimethylisoxazole-4-carboxylate	C16 H19 N O3	273.136	7.531	274.144	5.91024e+06	3.94361e+07	-2.73823	6.2096e-07	1.74803	down	--	--	--	--	--	--	--	--	--	--	--
Com_3821_pos	5-(3-chlorophenyl)-1,3-oxazole-4-carboxylic acid	C10 H6 Cl N O3	223	12.37	224.008	6.45753e+07	2.52636e+07	1.35392	9.14276e-07	1.13782	up	--	--	--	--	--	--	--	--	--	--	--
Com_125_pos	Neodiosmin	C28 H32 O15	608.174	9.818	609.181	1.62428e+08	6.8321e+08	-2.07253	1.05807e-06	1.17829	down	--	--	--	HMDB0039856	LMPK12110819	Phenylpropanoids and polyketides	Flavonoids	Flavonoid glycosides	Polyketides [PK]	Flavonoids [PK12]	Flavones and Flavonols [PK1211]
Com_6108_pos	Sedanolide	C12 H18 O2	194.131	12.045	195.138	2.48775e+06	1.0677e+07	-2.10159	1.27098e-06	1.4886	down	--	--	--	HMDB0034450	--	Organoheterocyclic compounds	Lactones	Gamma butyrolactones	--	--	--
Com_17070_pos	7-Methoxyflavone	C16 H12 O3	504.161	6.519	505.168	652271	2.20856e+06	-1.75956	1.28499e-06	1.07476	down	--	--	--	--	LMPK12110021	--	--	--	Polyketides [PK]	Flavonoids [PK12]	Flavones and Flavonols [PK1211]
Com_2538_pos	Apigenin	C15 H10 O5	270.052	9.715	271.059	5.89296e+06	3.38934e+07	-2.52394	1.41321e-06	1.55711	down	Apigenin; 4',5,7-Trihydroxyflavone; 5,7,4'-Trihydroxyflavone	cpd:C01477	map00941 Flavonoid biosynthesis;map00943 Isoflavonoid biosynthesis;map00944 Flavone and flavonol biosynthesis;map01100 Metabolic pathways;map01110 Biosynthesis of secondary metabolites	HMDB0002124	LMPK12110005	Phenylpropanoids and polyketides	Flavonoids	Flavones	Polyketides [PK]	Flavonoids [PK12]	Flavones and Flavonols [PK1211]
Com_47781_pos	N,N-dimethyl-5-nitro-6-[3-(trifluoromethyl)phenoxy]pyrimidin-4-amine	C13 H11 F3 N4 O3	310.067	2.936	311.074	373019	166867	1.16055	1.5304e-06	1.46737	up	--	--	--	--	--	--	--	--	--	--	--
Com_31226_pos	Tigloylgomisin H	C28 H36 O8	500.241	12.386	501.248	2.38524e+06	1.13198e+06	1.07529	1.74647e-06	1.50657	up	--	--	--	--	--	--	--	--	--	--	--
Com_12453_pos	S-Adenosyl-methionine	C22 H30 N6 O8 S2	570.159	8.848	571.166	9.72864e+06	4.66553e+06	1.0602	1.99994e-06	1.54743	up	--	--	--	HMDB0001185	--	Nucleosides, nucleotides, and analogues	5'-deoxyribonucleosides	5'-deoxy-5'-thionucleosides	--	--	--
Com_103_pos	Obacunoic acid	C26 H32 O8	472.209	10.983	473.217	6.51677e+08	2.98579e+09	-2.19588	2.05516e-06	1.533	down	--	--	--	--	--	--	--	--	--	--	--
Com_5338_pos	Kanamycin	C18 H36 N4 O11	506.215	10.837	507.222	3.7406e+06	1.89982e+07	-2.34452	2.22731e-06	1.99453	down	Kanamycin	cpd:C00304	--	--	--	--	--	--	--	--	--
Com_9697_pos	Coumarin-3-carboxylic acid	C10 H6 O4	190.026	13.671	191.034	1.93818e+07	6.49725e+06	1.5768	2.39608e-06	1.57738	up	--	--	--	--	--	--	--	--	--	--	--
Com_9922_pos	3-(2-thienyl)-1,2,4-oxadiazole-5-carbohydrazide	C7 H6 N4 O2 S	227.043	6.067	228.05	1.79861e+06	5.28639e+06	-1.5554	2.58588e-06	1.0761	down	--	--	--	--	--	--	--	--	--	--	--
Com_10790_pos	4'-Methoxychalcone	C16 H14 O2	238.099	1.37	239.106	9.40696e+06	1.15188e+06	3.02974	2.67719e-06	1.8939	up	--	--	--	HMDB0032585	LMPK12120188	Phenylpropanoids and polyketides	Linear 1,3-diarylpropanoids	Chalcones and dihydrochalcones	Polyketides [PK]	Flavonoids [PK12]	Chalcones and dihydrochalcones [PK1212]
Com_162_pos	Rhoifolin	C27 H30 O14	578.163	9.715	579.17	1.03555e+08	5.68572e+08	-2.45695	3.71666e-06	1.42842	down	Apigenin 7-O-neohesperidoside; Rhoifolin; Rhoifoloside	cpd:C12627	map00944 Flavone and flavonol biosynthesis	HMDB0038848	--	_	_	_	--	--	--
Com_7592_pos	N-[4-(benzyloxy)phenyl]-N'-[2-chloro-6-(4-methoxyphenoxy)benzyl]urea	C28 H25 Cl N2 O4	488.15	9.295	489.158	4.1919e+06	1.78367e+07	-2.08917	3.73197e-06	1.9466	down	--	--	--	--	--	--	--	--	--	--	--
Com_11601_pos	ethyl 3-oxo-5,6-diphenyl-2,3-dihydropyridazine-4-carboxylate	C19 H16 N2 O3	342.092	7.811	343.1	522425	1.53117e+07	-4.87327	4.28591e-06	2.70264	down	--	--	--	--	--	--	--	--	--	--	--
Com_31762_pos	P-Aminohippuric Acid	C9 H10 N2 O3	194.068	7.04	195.076	1.29183e+06	2.53426e+06	-0.972154	4.30151e-06	1.97753	down	--	--	--	HMDB0001867	--	Benzenoids	Benzene and substituted derivatives	Benzoic acids and derivatives	--	--	--
Com_31742_pos	Artemisinin	C15 H22 O5	282.146	10.099	283.153	1.23093e+06	2.25752e+06	-0.874992	4.72189e-06	1.80991	down	Qing Hau Sau; Artemisinin	cpd:C09538	--	--	--	--	--	--	--	--	--
Com_6608_pos	1-O-(3,4,5-Trimethoxybenzoyl)-beta-L-galactopyranose	C16 H22 O10	396.103	7.062	397.11	7.69179e+06	2.883e+07	-1.90618	4.92553e-06	2.3515	down	--	--	--	--	--	--	--	--	--	--	--
Com_5558_pos	Methyl dihydrojasmonate	C13 H22 O3	226.157	12.043	227.164	2.66083e+06	7.60512e+06	-1.51509	5.48088e-06	1.07337	down	--	--	--	HMDB0031740	--	Lipids and lipid-like molecules	Fatty Acyls	Lineolic acids and derivatives	--	--	--
Com_12581_pos	Protostemonine	C25 H31 N O6	441.215	13.671	442.222	9.7503e+06	2.45708e+06	1.9885	5.80603e-06	1.84022	up	--	--	--	--	--	--	--	--	--	--	--
Com_9624_pos	Isoquinoline	C9 H7 N	129.058	10.822	130.065	1.57389e+07	1.08496e+06	3.85862	6.91181e-06	2.28472	up	Isoquinoline; 2-Benzazine; Benzo[c]pyridine	cpd:C06323	--	HMDB0034244	--	Organoheterocyclic compounds	Isoquinolines and derivatives	_	--	--	--
Com_37311_pos	Deguelin	C23 H22 O6	394.142	5.522	395.149	1.04064e+06	121149	3.10262	6.91401e-06	2.50753	up	Deguelin	cpd:C10417	--	--	--	--	--	--	--	--	--
Com_2001_pos	WMH	C22 H28 N6 O4 S	494.176	9.132	495.184	2.94502e+07	6.09219e+07	-1.04868	6.92762e-06	1.0129	down	--	--	--	--	--	--	--	--	--	--	--
Com_5175_pos	6,7-Dimethoxy-2-oxo-2H-chromen-8-yl ¦Â-D-glucopyranoside	C17 H20 O10	384.106	7.789	385.113	3.8189e+07	1.84674e+07	1.04818	7.17026e-06	1.29256	up	--	--	--	--	--	--	--	--	--	--	--
Com_5497_pos	2-Hydroxyisocaproic Acid	C6 H12 O3	132.079	7.039	133.086	2.47538e+06	2.96099e+07	-3.58036	7.55579e-06	3.00777	down	--	--	--	HMDB0000665	--	Lipids and lipid-like molecules	Fatty Acyls	Fatty acids and conjugates	--	--	--
Com_11352_pos	Protosappanin B	C16 H16 O6	304.094	7.665	305.102	1.43253e+07	3.98626e+06	1.84546	7.79064e-06	1.89103	up	--	--	--	--	--	--	--	--	--	--	--
Com_4392_pos	trans-Aconitic acid	C6 H6 O6	174.016	9.847	175.024	1.35109e+07	6.23149e+07	-2.20545	8.34637e-06	2.88578	down	trans-Aconitate; trans-Aconitic acid	cpd:C02341	map00660 C5-Branched dibasic acid metabolism	HMDB0000958	--	Organic acids and derivatives	Carboxylic acids and derivatives	Tricarboxylic acids and derivatives	--	--	--
Com_10185_pos	Laricitrin	C16 H12 O8	332.053	8.91	333.06	1.17781e+07	2.13402e+06	2.46446	1.10263e-05	1.60406	up	Laricitrin; 3'-O-Methylmyricetin	cpd:C12633	map00944 Flavone and flavonol biosynthesis	--	LMPK12112482	--	--	--	Polyketides [PK]	Flavonoids [PK12]	Flavones and Flavonols [PK1211]
Com_9888_pos	N-Methyllysine	C7 H16 N2 O2	160.121	1.256	161.128	1.50456e+07	2.52799e+06	2.57327	1.20052e-05	3.00367	up	--	--	--	--	--	--	--	--	--	--	--
Com_10794_pos	2,6-Di-tert-butyl-1,4-benzoquinone	C14 H20 O2	220.144	12.291	221.152	6.54061e+06	1.37168e+07	-1.06845	1.21147e-05	1.83121	down	--	--	--	HMDB0013817	--	Lipids and lipid-like molecules	Prenol lipids	Monoterpenoids	--	--	--
Com_3943_pos	Taurodeoxycholic Acid	C26 H45 N O6 S	521.283	10.977	522.291	5.06838e+06	7.38866e+07	-3.86572	1.26908e-05	2.71488	down	Taurodeoxycholate; Taurodeoxycholic acid	cpd:C05463	--	HMDB0000896	LMST05040013	Lipids and lipid-like molecules	Steroids and steroid derivatives	Bile acids, alcohols and derivatives	Sterol Lipids [ST]	Steroid conjugates [ST05]	Taurine conjugates [ST0504]
Com_40672_pos	beta-Nicotinamide adenine dinucleotide phosphate	C21 H29 N7 O17 P3	744.08	5.726	745.088	188070	1.11537e+06	-2.56817	1.28017e-05	2.33844	down	NADP+; NADP; Nicotinamide adenine dinucleotide phosphate; beta-Nicotinamide adenine dinucleotide phosphate; TPN; Triphosphopyridine nucleotide; beta-NADP+	cpd:C00006	map00195 Photosynthesis;map00480 Glutathione metabolism;map00760 Nicotinate and nicotinamide metabolism;map01100 Metabolic pathways	HMDB0000217	--	Nucleosides, nucleotides, and analogues	(5'-&gt;5')-dinucleotides	_	--	--	--
Com_2250_pos	D-(+)-Glucose	C6 H12 O6	197.09	1.393	198.097	2.66414e+07	7.34615e+07	-1.46332	1.69261e-05	1.56543	down	--	--	--	--	--	--	--	--	--	--	--
Com_345_pos	(2R,3S,4S,5R,6R)-2-(hydroxymethyl)-6-(propan-2-yloxy)oxane-3,4,5-triol	C9 H18 O6	222.11	5.258	223.118	8.6197e+08	4.05479e+08	1.08801	1.80462e-05	2.09548	up	--	--	--	--	--	--	--	--	--	--	--
Com_8506_pos	Tracheloside	C27 H34 O12	550.205	8.609	551.212	2.64665e+06	8.54192e+06	-1.69039	1.81844e-05	1.27193	down	--	--	--	HMDB0030557	--	Lignans, neolignans and related compounds	Lignan glycosides	_	--	--	--
Com_10369_pos	¦Á-Phenylpiperidine-2-acetamide	C13 H18 N2 O	201.115	8.523	202.123	1.27569e+07	4.35209e+06	1.55149	1.88538e-05	1.86381	up	--	--	--	--	--	--	--	--	--	--	--
Com_31165_pos	4-phenoxyphenyl 4-hydroxypiperidine-1-carboxylate	C18 H19 N O4	351.089	7.438	352.096	307412	2.4202e+06	-2.97688	1.88762e-05	2.64214	down	--	--	--	--	--	--	--	--	--	--	--
Com_38813_pos	Heptamethoxyflavone	C22 H24 O9	432.141	12.404	433.149	1.04294e+06	463094	1.17129	2.01265e-05	1.13519	up	--	--	--	--	--	--	--	--	--	--	--
Com_10650_pos	5-Methoxy-N,N-dimethyltryptamine	C13 H18 N2 O	218.142	8.531	219.149	1.22814e+07	4.23434e+06	1.53626	2.01542e-05	1.78265	up	N,N-Dimethyl-5-methoxytryptamine; O-Methylbufotenine; Methoxybufotenin; 5-Methoxy-N,N-dimethyltryptamine; 3-[2-(N,N-Dimethylamino)ethyl]-5-methoxy-indole	cpd:C08309	--	HMDB0002004	--	Organoheterocyclic compounds	Indoles and derivatives	Tryptamines and derivatives	--	--	--
Com_10256_pos	3-[2-(3-Hydroxyphenyl)ethyl]-5-methoxyphenol	C15 H16 O3	244.11	10.988	245.117	3.76298e+06	1.36923e+07	-1.86342	2.03082e-05	1.64278	down	--	--	--	--	--	--	--	--	--	--	--
Com_137_pos	Sorbic acid	C6 H8 O2	112.052	1.459	113.06	1.24266e+09	2.24086e+09	-0.850624	2.07319e-05	1.65827	down	--	--	--	--	LMFA01030100	--	--	--	Fatty Acyls [FA]	Fatty Acids and Conjugates [FA01]	Unsaturated fatty acids [FA0103]
Com_136_pos	Pipecolic acid	C6 H11 N O2	129.079	1.454	130.086	1.25101e+09	2.25112e+09	-0.847549	2.10132e-05	1.55448	down	L-Pipecolate; Pipecolinic acid; Pipecolic acid; 2-Piperidinecarboxylic acid; (S)-Piperidine-2-carboxylic acid	cpd:C00408	map00310 Lysine degradation;map00960 Tropane, piperidine and pyridine alkaloid biosynthesis;map01100 Metabolic pathways;map01110 Biosynthesis of secondary metabolites	HMDB0000716	--	Organic acids and derivatives	Carboxylic acids and derivatives	Amino acids, peptides, and analogues	--	--	--
Com_4317_pos	1,2-dihydroxyheptadec-16-yn-4-yl acetate	C19 H34 O4	326.245	14.249	327.253	4.71265e+06	2.29686e+07	-2.28505	2.1184e-05	1.85814	down	--	--	--	--	LMFA05000645	--	--	--	Fatty Acyls [FA]	Fatty alcohols [FA05]	_
Com_18602_pos	Kaempferol-3-Galactoside-6''-Rhamnoside-3'''-Rhamnoside	C33 H40 O19	370.105	8.471	371.113	7.70351e+06	2.17797e+06	1.82253	2.13935e-05	2.45581	up	--	--	--	--	--	--	--	--	--	--	--
Com_13824_pos	myricetin 3-O-beta-D-galactopyranoside	C21 H20 O13	480.091	8.296	481.098	1.19094e+07	647920	4.20014	2.17336e-05	2.44399	up	--	--	--	HMDB0034358	--	Phenylpropanoids and polyketides	Flavonoids	Flavonoid glycosides	--	--	--
Com_12006_pos	Clofencet-potassium	C13 H11 Cl N2 O3	278.042	17.016	279.05	1.07245e+07	1.73734e+07	-0.695968	2.25003e-05	1.45778	down	--	--	--	--	--	--	--	--	--	--	--
Com_8179_pos	Secoisolariciresinol diglucoside	C32 H46 O16	686.275	10.777	687.284	1.49748e+06	8.74455e+06	-2.54584	2.27921e-05	1.59149	down	--	--	--	HMDB0036323	--	Lignans, neolignans and related compounds	Lignan glycosides	_	--	--	--
Com_13919_pos	VLH	C17 H29 N5 O4	389.198	8.52	390.205	4.56873e+06	1.13525e+07	-1.31315	2.31537e-05	1.82167	down	--	--	--	--	--	--	--	--	--	--	--
Com_19860_pos	Protocatechuic acid	C7 H6 O4	154.026	9.593	155.034	2.90333e+06	6.63859e+06	-1.19317	2.42567e-05	1.79704	down	3,4-Dihydroxybenzoate; 3,4-Dihydroxybenzoic acid; Protocatechuate; Protocatechuic acid	cpd:C00230	map00400 Phenylalanine, tyrosine and tryptophan biosynthesis;map01100 Metabolic pathways;map01110 Biosynthesis of secondary metabolites	HMDB0001856	--	Benzenoids	Benzene and substituted derivatives	Benzoic acids and derivatives	--	--	--
Com_14202_pos	6-Methylcoumarin	C10 H8 O2	160.052	6.907	161.06	1.07397e+07	4.95996e+06	1.11456	2.42734e-05	2.24061	up	--	--	--	HMDB0032394	--	Phenylpropanoids and polyketides	Coumarins and derivatives	_	--	--	--
Com_4580_pos	2,4-Dihydroxybenzoic acid	C7 H6 O4	154.027	5.826	155.034	8.20683e+06	5.34474e+07	-2.70322	2.55125e-05	2.5201	down	--	--	--	HMDB0029666	--	Benzenoids	Benzene and substituted derivatives	Benzoic acids and derivatives	--	--	--
Com_3759_pos	Thromboxane B2	C20 H34 O6	408.193	10.777	409.2	1.57806e+07	5.058e+07	-1.68041	2.68935e-05	1.70468	down	Thromboxane B2; TXB2	cpd:C05963	map00590 Arachidonic acid metabolism;map01100 Metabolic pathways	HMDB0003252	LMFA03030002	Lipids and lipid-like molecules	Fatty Acyls	Eicosanoids	Fatty Acyls [FA]	Eicosanoids [FA03]	Thromboxanes [FA0303]
Com_11185_pos	Myricetin	C15 H10 O8	318.037	8.303	319.044	7.49522e+06	802347	3.22367	3.27544e-05	1.97454	up	Myricetin; 3,5,7,3',4',5'-Hexahydroxyflavone	cpd:C10107	map00941 Flavonoid biosynthesis;map00944 Flavone and flavonol biosynthesis	HMDB0002755	LMPK12110001	Phenylpropanoids and polyketides	Flavonoids	Flavones	Polyketides [PK]	Flavonoids [PK12]	Flavones and Flavonols [PK1211]
Com_3518_pos	6-(Methylthio)purine	C6 H6 N4 S	188.011	12.984	189.018	6.52219e+07	1.84635e+07	1.82068	3.35298e-05	1.74778	up	--	--	--	--	--	--	--	--	--	--	--
Com_452_pos	Desalkylflurazepam-d4	C15 H6 [2]H4 Cl F N2 O	310.081	13.065	311.088	7.58462e+08	3.9948e+08	0.924955	3.45453e-05	1.56274	up	--	--	--	--	--	--	--	--	--	--	--
Com_4100_pos	Hydroxyprogesterone caproate	C27 H40 O4	428.293	13.197	429.3	3.96896e+07	5.27757e+06	2.91081	3.49355e-05	1.31123	up	Hydroxyprogesterone caproate; Primolut depot; 17alpha-Caproyloxypregn-4-ene-3,20-dione	cpd:C08148	--	HMDB0001830	--	Lipids and lipid-like molecules	Steroids and steroid derivatives	Pregnane steroids	--	--	--
Com_8994_pos	2,4-dichlorobenzaldehyde 1-methyl-1-(6-methylpyridazin-3-yl)hydrazone	C13 H12 Cl2 N4	316.022	7.421	317.029	2.13405e+07	1.71478e+06	3.63749	3.50909e-05	1.85258	up	--	--	--	--	--	--	--	--	--	--	--
Com_454_pos	(2R)-5-hydroxy-7-methoxy-2-phenyl-3,4-dihydro-2H-1-benzopyran-4-one	C16 H14 O4	292.071	13.068	293.078	7.56986e+08	3.98563e+08	0.925461	3.51934e-05	1.56402	up	--	--	--	--	--	--	--	--	--	--	--
Com_13959_pos	Camelliaside A	C33 H40 O20	756.211	7.25	757.219	3.70999e+06	9.14371e+06	-1.30136	3.58111e-05	1.64912	down	--	--	--	--	LMPK12111752	--	--	--	Polyketides [PK]	Flavonoids [PK12]	Flavones and Flavonols [PK1211]
Com_372_pos	Phosphocholine	C5 H14 N O4 P	183.066	1.365	184.073	3.57107e+08	1.21401e+09	-1.76535	3.58315e-05	2.17728	down	Choline phosphate; Phosphorylcholine; Phosphocholine; O-Phosphocholine	cpd:C00588	map00564 Glycerophospholipid metabolism;map01100 Metabolic pathways	HMDB0001565	--	Organic nitrogen compounds	Organonitrogen compounds	Quaternary ammonium salts	--	--	--
Com_10220_pos	Alternariol	C14 H10 O5	258.053	9.804	259.06	1.83529e+07	8.63218e+06	1.08821	3.84271e-05	1.53189	up	Alternariol	cpd:C16838	--	HMDB0030831	--	Phenylpropanoids and polyketides	Coumarins and derivatives	_	--	--	--
Com_6893_pos	Mazindol-d4	C16 H9 [2]H4 Cl N2 O	288.099	12.024	289.107	2.59258e+07	8.55665e+06	1.59927	3.87001e-05	1.19998	up	--	--	--	--	--	--	--	--	--	--	--
Com_15374_pos	N-(cyclopropylmethyl)-N'-phenylurea	C11 H14 N2 O	246.074	5.272	247.08	5.06845e+06	8.64808e+06	-0.770835	3.96687e-05	1.5023	down	--	--	--	--	--	--	--	--	--	--	--
Com_32276_pos	Dihydrocapsaicin	C18 H29 N O3	307.215	12.989	308.222	2.48568e+06	1.35086e+06	0.879768	3.9922e-05	1.51351	up	Dihydrocapsaicin	cpd:C16952	--	HMDB0038457	--	Benzenoids	Benzene and substituted derivatives	Phenols and derivatives	--	--	--
Com_9771_pos	L-Ornithine	C5 H12 N2 O2	132.09	1.223	133.097	1.60182e+07	1.55642e+06	3.36341	4.02145e-05	2.71389	up	L-Ornithine; (S)-2,5-Diaminovaleric acid; (S)-2,5-Diaminopentanoic acid; (S)-2,5-Diaminopentanoate	cpd:C00077	map00220 Arginine biosynthesis;map00330 Arginine and proline metabolism;map00472 D-Arginine and D-ornithine metabolism;map00480 Glutathione metabolism;map01100 Metabolic pathways;map01110 Biosynthesis of secondary metabolites;map01210 2-Oxocarboxylic acid metabolism;map01230 Biosynthesis of amino acids;map02010 ABC transporters	HMDB0000214	--	Organic acids and derivatives	Carboxylic acids and derivatives	Amino acids, peptides, and analogues	--	--	--
Com_3244_pos	L-(+)-Citrulline	C6 H13 N3 O3	158.069	1.375	159.076	6.78361e+07	1.73525e+07	1.96691	4.10979e-05	1.94067	up	--	--	--	--	--	--	--	--	--	--	--
Com_37540_pos	Ganoderic acid C6	C30 H42 O8	530.286	12.965	531.294	1.22314e+06	666800	0.875262	4.26071e-05	1.12386	up	--	--	--	--	--	--	--	--	--	--	--
Com_22889_pos	Poncirin	C28 H34 O14	616.178	10.607	617.185	1.16573e+06	5.74499e+06	-2.30108	4.4339e-05	2.24302	down	Poncirin; Isosakuranetin 7-O-neohesperidoside	cpd:C09830	--	HMDB0037487	LMPK12140333	Phenylpropanoids and polyketides	Flavonoids	Flavonoid glycosides	Polyketides [PK]	Flavonoids [PK12]	Flavanones [PK1214]
Com_21097_pos	Curcumenol	C15 H22 O2	234.162	9.768	235.169	618480	2.3517e+06	-1.9269	4.86724e-05	1.36858	down	Curcumenol	cpd:C16942	--	HMDB0033960	--	Lipids and lipid-like molecules	Prenol lipids	Sesquiterpenoids	--	--	--
Com_19418_pos	N-p-Coumaroyl putrescine	C13 H18 N2 O2	234.137	2.591	235.144	852183	6.02389e+06	-2.82146	4.96573e-05	2.06596	down	--	--	--	--	--	--	--	--	--	--	--
Com_1941_pos	1-[4-hydroxy-3-(3-methylbut-2-en-1-yl)phenyl]ethan-1-one	C13 H16 O2	204.115	8.562	205.122	1.36698e+07	4.91121e+07	-1.84509	5.21374e-05	1.44246	down	--	--	--	--	--	--	--	--	--	--	--
Com_9237_pos	L-Cysteine-glutathione gisulfide	C13 H22 N4 O8 S2	426.088	1.412	427.095	2.20203e+07	5.87102e+06	1.90715	5.47532e-05	1.65169	up	--	--	--	--	--	--	--	--	--	--	--
Com_12337_pos	3,5-di(2-furylmethylidene)tetrahydro-2H-pyran-4-one	C15 H12 O4	256.073	10.18	257.081	1.08057e+07	3.5872e+06	1.59086	5.69399e-05	1.05535	up	--	--	--	--	--	--	--	--	--	--	--
Com_6355_pos	TQH	C15 H24 N6 O6	384.178	9.004	385.185	1.57048e+06	5.63639e+06	-1.84357	6.03953e-05	1.02513	down	--	--	--	--	--	--	--	--	--	--	--
Com_11925_pos	Tangeritin	C20 H20 O7	372.121	12.742	373.128	684575	1.25758e+07	-4.1993	6.11848e-05	2.8403	down	--	--	--	HMDB0030539	--	Phenylpropanoids and polyketides	Flavonoids	O-methylated flavonoids	--	--	--
Com_545_pos	Isorhamnetin	C16 H12 O7	316.058	9.911	317.065	5.2959e+08	2.50107e+08	1.08233	6.28536e-05	1.25976	up	Isorhamnetin; 3-Methylquercetin; Quercetin 3'-methyl ether	cpd:C10084	--	HMDB0002655	LMPK12110002	Phenylpropanoids and polyketides	Flavonoids	Flavones	Polyketides [PK]	Flavonoids [PK12]	Flavones and Flavonols [PK1211]
Com_4325_pos	(2S)-2-(2-hydroxypropan-2-yl)-2H,3H,7H-furo[3,2-g]chromen-7-one	C14 H14 O4	246.089	7.985	247.096	4.40305e+07	2.03357e+07	1.11449	6.31025e-05	2.08675	up	--	--	--	--	--	--	--	--	--	--	--
Com_18086_pos	Quercetin-3,4'-O-di-beta-glucopyranoside	C27 H30 O17	626.149	7.041	627.156	7.4225e+06	2.58622e+06	1.52106	6.44484e-05	1.02428	up	--	--	--	--	--	--	--	--	--	--	--
Com_2642_pos	Phellodensin F	C26 H30 O10	502.184	7.355	503.191	3.66608e+06	2.02209e+07	-2.46354	6.90456e-05	1.34825	down	--	--	--	--	LMPK12140229	--	--	--	Polyketides [PK]	Flavonoids [PK12]	Flavanones [PK1214]
Com_4158_pos	Lithocholic Acid	C24 H40 O3	398.282	13.746	399.289	4.05701e+07	6.20446e+06	2.70904	6.9654e-05	1.29229	up	Lithocholic acid; Lithocholate; 3alpha-Hydroxy-5beta-cholanate; 3alpha-Hydroxy-5beta-cholanic acid	cpd:C03990	--	HMDB0000761	LMST04010003	Organic compounds	Lipids and lipid-like molecules	Steroids and steroid derivatives	Sterol Lipids [ST]	Bile acids and derivatives [ST04]	C24 bile acids, alcohols, and derivatives [ST0401]
Com_12743_pos	Pinocembrin	C15 H12 O4	128.037	10.582	257.08	4.46452e+06	1.23715e+07	-1.47044	7.16233e-05	2.37845	down	Pinocembrin; 5,7-Dihydroxyflavanone	cpd:C09827	map00941 Flavonoid biosynthesis	HMDB0030808	LMPK12140214	Phenylpropanoids and polyketides	Flavonoids	Flavans	Polyketides [PK]	Flavonoids [PK12]	Flavanones [PK1214]
Com_3703_pos	18-¦Â-Glycyrrhetinic acid	C30 H46 O4	470.339	13.8	471.347	4.91506e+07	6.70135e+06	2.87468	7.16397e-05	1.57759	up	--	--	--	--	--	--	--	--	--	--	--
Com_1920_pos	Nootkatone	C15 H22 O	218.167	10.783	219.174	1.01619e+07	1.04262e+08	-3.35896	7.18222e-05	2.06818	down	Nootkatone	cpd:C17914	--	--	--	--	--	--	--	--	--
Com_16313_pos	Carbofuran	C12 H15 N O3	221.105	10.735	222.112	879848	1.96701e+06	-1.16068	7.25436e-05	1.13081	down	Carbofuran; 2,2-Dimethyl-2,3-dihydro-7-benzofuranyl N-methylcarbamate	cpd:C14291	--	HMDB0031770	--	Organoheterocyclic compounds	Coumarans	_	--	--	--
Com_7353_pos	Syringic acid	C9 H10 O5	198.053	6.879	199.06	5.4683e+06	1.39071e+07	-1.34666	7.42193e-05	1.2186	down	Syringic acid; Syringate; 4-Hydroxy-3,5-dimethoxybenzoate; Gallic acid 3,5-dimethyl ether	cpd:C10833	--	HMDB0002085	--	Benzenoids	Benzene and substituted derivatives	Benzoic acids and derivatives	--	--	--
Com_48335_pos	LysoPC 16:2	C24 H46 N O7 P	491.3	12.945	492.307	209261	83000.9	1.33411	7.7084e-05	1.7933	up	--	--	--	--	--	--	--	--	--	--	--
Com_355_pos	9-(2,3-Dihydroxy-3-methylbutoxy)-7H-furo[3,2-g]chromen-7-one	C16 H16 O6	304.094	10.201	305.102	9.72083e+08	5.26576e+08	0.884439	7.75723e-05	1.02894	up	--	--	--	--	--	--	--	--	--	--	--
Com_37263_pos	Glabrene	C20 H18 O4	322.12	9.912	323.128	1.57544e+06	1.02573e+06	0.619111	7.7953e-05	1.25252	up	--	--	--	HMDB0029530	LMPK12080060	Phenylpropanoids and polyketides	Isoflavonoids	Pyranoisoflavonoids	Polyketides [PK]	Flavonoids [PK12]	Isoflavans [PK1208]
Com_1324_pos	Targinine	C7 H16 N4 O2	171.101	1.344	172.108	2.15797e+08	1.91434e+07	3.49475	8.52586e-05	2.80823	up	--	--	--	HMDB0029416	--	Organic acids and derivatives	Carboxylic acids and derivatives	Amino acids, peptides, and analogues	--	--	--
Com_4382_pos	Isophorone	C9 H14 O	138.104	10.604	139.112	1.00711e+07	2.77885e+07	-1.46427	8.65806e-05	1.79007	down	Isophorone; 1,1,3-Trimethyl-3-cyclohexene-5-one	cpd:C14743	--	HMDB0031195	--	Organooxygen compounds	Carbonyl compounds	Ketones	--	--	--
Com_41591_pos	Przewaquinone A	C19 H18 O4	310.12	10.657	311.128	846505	484991	0.803559	9.11885e-05	1.48128	up	--	--	--	--	--	--	--	--	--	--	--
Com_1433_pos	Praeruptorin A	C21 H22 O7	386.136	12.328	387.144	1.32668e+08	4.37072e+07	1.60188	9.24868e-05	1.07793	up	--	--	--	--	--	--	--	--	--	--	--
Com_3308_pos	L-Citrulline	C6 H13 N3 O3	175.095	1.378	176.102	6.54865e+07	1.50494e+07	2.12149	9.28921e-05	1.82243	up	L-Citrulline; 2-Amino-5-ureidovaleric acid; Citrulline	cpd:C00327	map00220 Arginine biosynthesis;map01100 Metabolic pathways;map01110 Biosynthesis of secondary metabolites;map01230 Biosynthesis of amino acids	HMDB0000904	--	Organic acids and derivatives	Carboxylic acids and derivatives	Amino acids, peptides, and analogues	--	--	--
Com_8681_pos	Pomolic acid beta-D-glucopyranosyl ester	C36 H58 O9	634.406	14.904	617.402	2.02043e+06	1.85772e+07	-3.2008	9.33313e-05	1.80331	down	--	--	--	--	--	--	--	--	--	--	--
Com_4082_pos	Linalool	C10 H18 O	154.136	12.131	155.143	2.18066e+07	4.04825e+07	-0.892536	9.35363e-05	1.0532	down	Linalool; 3,7-Dimethylocta-1,6-dien-3-ol; (RS)-Linalool	cpd:C03985	--	HMDB0036100	--	Lipids and lipid-like molecules	Prenol lipids	Monoterpenoids	--	--	--
Com_13645_pos	Lobetyolin	C20 H28 O8	396.178	10.882	397.185	969108	8.30474e+06	-3.09921	9.50718e-05	2.01889	down	--	--	--	--	--	--	--	--	--	--	--
Com_20046_pos	Cinnamyl acetate	C11 H12 O2	176.083	9.002	177.091	1.38464e+06	2.92995e+06	-1.08137	9.87572e-05	1.20685	down	Cinnamyl acetate; 3-Phenyl-2-propenyl acetate	cpd:C12299	--	HMDB0029699	--	Benzenoids	Benzene and substituted derivatives	Styrenes	--	--	--
Com_374_pos	Limonin	C26 H30 O8	492.175	10.596	493.183	3.85577e+08	1.11757e+09	-1.53528	0.000104052	1.41375	down	Limonin; Evodin	cpd:C03514	--	HMDB0035921	--	Lipids and lipid-like molecules	Prenol lipids	Triterpenoids	--	--	--
Com_8745_pos	(5-L-Glutamyl)-L-amino acid	C8 H14 N2 O5	218.09	1.767	219.098	4.86919e+06	1.0082e+07	-1.05004	0.000104943	1.31887	down	(5-L-Glutamyl)-L-amino acid; L-gamma-Glutamyl-L-amino acid; alpha-(gamma-L-Glutamyl)-L-amino acid	cpd:C03740	map00480 Glutathione metabolism	--	--	--	--	--	--	--	--
Com_1426_pos	gamma-Glutamylglutamic acid	C10 H16 N2 O7	276.096	1.372	277.103	3.74712e+06	2.1893e+07	-2.54662	0.000109147	1.04204	down	--	--	--	HMDB0011737	--	Organic acids and derivatives	Carboxylic acids and derivatives	Amino acids, peptides, and analogues	--	--	--
Com_7093_pos	4-Ethylbenzaldehyde	C9 H10 O	134.073	9.357	135.08	6.70765e+06	1.61556e+07	-1.26816	0.000110189	1.26301	down	--	--	--	HMDB0032024	--	Benzenoids	Benzene and substituted derivatives	Benzoyl derivatives	--	--	--
Com_40019_pos	Isobavachalcone	C20 H20 O4	324.136	10.937	325.143	388456	749483	-0.948143	0.000112191	1.26482	down	Isobavachalcone	cpd:C08648	--	--	LMPK12120039	--	--	--	Polyketides [PK]	Flavonoids [PK12]	Chalcones and dihydrochalcones [PK1212]
Com_22619_pos	Ethyl ferulate	C12 H14 O4	222.09	9.734	467.17	2.49127e+06	1.14904e+06	1.11646	0.000116924	1.03921	up	--	--	--	--	--	--	--	--	--	--	--
Com_17019_pos	4'-Hydroxypropiophenone	C9 H10 O2	150.068	11.216	151.075	4.90898e+06	7.90224e+06	-0.686838	0.000122373	1.29597	down	--	--	--	--	--	--	--	--	--	--	--
Com_7985_pos	5,6,7-trihydroxy-2-(4-methoxyphenyl)-4H-chromen-4-one	C16 H12 O6	300.063	8.955	301.07	1.28586e+07	5.14851e+06	1.32051	0.000131864	1.3432	up	--	--	--	--	--	--	--	--	--	--	--
Com_7855_pos	N6-Succinyl Adenosine	C14 H17 N5 O8	383.108	6.507	384.115	1.72922e+07	9.28371e+06	0.897345	0.000132809	1.09978	up	--	--	--	--	--	--	--	--	--	--	--
Com_22506_pos	Schisandrin C	C22 H24 O6	384.157	10.747	385.164	1.15548e+06	3.22729e+06	-1.48183	0.000132909	1.72213	down	--	--	--	--	--	--	--	--	--	--	--
Com_6620_pos	Ligustroflavone	C33 H40 O18	724.22	9.448	725.229	2.69755e+07	1.09093e+07	1.30608	0.000137444	2.43222	up	--	--	--	--	--	--	--	--	--	--	--
Com_47443_pos	L-Saccharopine	C11 H20 N2 O6	276.131	12.952	570.296	370268	155900	1.24795	0.000139799	1.50523	up	N6-(L-1,3-Dicarboxypropyl)-L-lysine; Saccharopine; L-Saccharopine; N-[(S)-5-Amino-5-carboxypentyl]-L-glutamic acid	cpd:C00449	map00300 Lysine biosynthesis;map00310 Lysine degradation;map01100 Metabolic pathways;map01110 Biosynthesis of secondary metabolites;map01230 Biosynthesis of amino acids	HMDB0000279	--	Organic acids and derivatives	Carboxylic acids and derivatives	Amino acids, peptides, and analogues	--	--	--
Com_17764_pos	Nodakenin	C20 H24 O9	408.142	7.987	409.149	7.49388e+06	3.44169e+06	1.1226	0.000141307	1.68289	up	Nodakenin	cpd:C09279	--	--	--	--	--	--	--	--	--
Com_9549_pos	N-Acetylneuraminic acid	C11 H19 N O9	309.106	1.397	310.113	5.70007e+06	1.09235e+07	-0.938381	0.000146485	1.09747	down	N-Acetylneuraminate; N-Acetylneuraminic acid; 5-Acetamido-3,5-dideoxy-D-glycero-D-galacto-2-nonulosonic acid; Neu5Ac	cpd:C00270	map00520 Amino sugar and nucleotide sugar metabolism;map01100 Metabolic pathways	HMDB0000230	--	Organic oxygen compounds	Organooxygen compounds	Carbohydrates and carbohydrate conjugates	--	--	--
Com_1472_pos	2-{1-[2-(1-benzothiophen-5-ylamino)-2-oxoethyl]cyclohexyl}acetic acid	C18 H21 N O3 S	331.127	2.054	332.134	5.54608e+07	9.77606e+07	-0.817784	0.000149512	1.00725	down	--	--	--	--	--	--	--	--	--	--	--
Com_20064_pos	Carbendazim	C9 H9 N3 O2	191.069	7.098	192.077	388908	1.76542e+06	-2.18251	0.000157305	1.34207	down	Carbendazim; Mecarzole	cpd:C10897	--	HMDB0031769	--	Organoheterocyclic compounds	Benzimidazoles	2-benzimidazolylcarbamic acid esters	--	--	--
Com_2968_pos	Biochanin A	C16 H12 O5	284.068	12.359	285.076	7.18463e+07	1.82069e+07	1.98042	0.000159624	1.7069	up	Biochanin A	cpd:C00814	map00943 Isoflavonoid biosynthesis;map01110 Biosynthesis of secondary metabolites	HMDB0002338	LMPK12050229	Phenylpropanoids and polyketides	Isoflavonoids	O-methylated isoflavonoids	Polyketides [PK]	Flavonoids [PK12]	Isoflavonoids [PK1205]
Com_19264_pos	Stylopine	C19 H17 N O4	323.116	10.595	324.123	5.8899e+06	2.04703e+06	1.52471	0.00016136	1.54137	up	Stylopine; (S)-Stylopine; l-Tetrahydrocoptisine; 6,7,12b,13e-Tetrahydro-4H-bis[1,3]benzodioxolo[5,6-a:4',5'-g]quinolizine	cpd:C05175	map00950 Isoquinoline alkaloid biosynthesis;map01100 Metabolic pathways;map01110 Biosynthesis of secondary metabolites	--	--	--	--	--	--	--	--
Com_35440_pos	Phytolaccagenin	C31 H48 O7	532.34	11.66	533.347	1.75988e+06	953604	0.884013	0.000161575	1.18564	up	--	--	--	--	--	--	--	--	--	--	--
Com_877_pos	4-Hydroxy-2,5-dimethyl-3(2H)furanone	C6 H8 O3	128.047	1.484	129.055	1.5384e+08	3.89259e+08	-1.3393	0.000161783	2.08656	down	--	--	--	--	--	--	--	--	--	--	--
Com_2818_pos	Anhydroicaritin	C21 H20 O6	368.126	12.225	369.133	5.93021e+07	1.69789e+07	1.80434	0.000175422	1.01719	up	--	--	--	--	--	--	--	--	--	--	--
Com_11297_pos	Methyl indole-3-acetate	C11 H11 N O2	189.079	10.821	190.086	1.26102e+07	3.3284e+06	1.92168	0.000177381	2.56979	up	--	--	--	HMDB0029738	--	Organoheterocyclic compounds	Indoles and derivatives	Indolyl carboxylic acids and derivatives	--	--	--
Com_33457_pos	Scutellarin	C21 H18 O12	462.078	8.402	463.085	510834	1.78006e+06	-1.801	0.000178274	1.84388	down	--	--	--	--	--	--	--	--	--	--	--
Com_34597_pos	Thymine	C5 H6 N2 O2	126.043	8.148	275.076	895026	1.99559e+06	-1.15681	0.000186286	1.08179	down	Thymine; 5-Methyluracil	cpd:C00178	map00240 Pyrimidine metabolism;map01100 Metabolic pathways	HMDB0000262	--	Organoheterocyclic compounds	Diazines	Pyrimidines and pyrimidine derivatives	--	--	--
Com_2643_pos	Catharanthine hemitartrate	C25 H30 N2 O8	486.2	7.873	487.207	2.71511e+06	1.63874e+07	-2.5935	0.0001876	1.08465	down	--	--	--	--	--	--	--	--	--	--	--
Com_3594_pos	Prostaglandin K2	C20 H30 O5	332.196	13.052	333.204	1.97876e+07	6.56963e+07	-1.73121	0.000189361	1.79569	down	--	--	--	--	LMFA03010023	--	--	--	Fatty Acyls [FA]	Eicosanoids [FA03]	Prostaglandins [FA0301]
Com_23760_pos	Neohesperidin dihydrochalcone	C28 H36 O15	612.207	9.093	613.215	1.13833e+06	2.4888e+06	-1.12853	0.000189363	1.40781	down	--	--	--	HMDB0030542	--	Phenylpropanoids and polyketides	Flavonoids	Flavonoid glycosides	--	--	--
Com_15270_pos	S-Adenosylhomocysteine	C14 H20 N6 O5 S	384.121	2.181	385.129	6.88363e+06	1.90687e+06	1.85196	0.000199031	1.36822	up	S-Adenosyl-L-homocysteine; S-Adenosylhomocysteine	cpd:C00021	map00270 Cysteine and methionine metabolism;map01100 Metabolic pathways;map01230 Biosynthesis of amino acids	HMDB0000939	--	Nucleosides, nucleotides, and analogues	5'-deoxyribonucleosides	5'-deoxy-5'-thionucleosides	--	--	--
Com_543_pos	Isohomovanillic acid	C9 H10 O4	182.058	6.871	183.065	5.67747e+08	3.06415e+08	0.889762	0.000199095	1.52689	up	--	--	--	HMDB0000333	--	Benzenoids	Phenols	Methoxyphenols	--	--	--
Com_23420_pos	Vanillactic acid	C10 H12 O5	212.068	5.107	213.076	2.09057e+06	3.67917e+06	-0.81548	0.000203789	1.23679	down	--	--	--	HMDB0000913	--	Phenylpropanoids and polyketides	Phenylpropanoic acids	_	--	--	--
Com_8902_pos	19-Nortestosterone	C18 H26 O2	274.193	13.591	275.2	7.78701e+06	2.11848e+07	-1.44389	0.000207826	1.88663	down	--	--	--	HMDB0002725	LMST02010044	Lipids and lipid-like molecules	Steroids and steroid derivatives	Estrane steroids	Sterol Lipids [ST]	Steroids [ST02]	C18 steroids (estrogens) and derivatives [ST0201]
Com_4835_pos	Jasmone	C11 H16 O	164.12	11.971	165.127	6.78345e+06	2.5006e+07	-1.88218	0.000209484	1.18724	down	Jasmone; cis-Jasmone	cpd:C08490	--	HMDB0035601	--	Organic oxygen compounds	Organooxygen compounds	Carbonyl compounds	--	--	--
Com_2743_pos	Artesunate	C19 H28 O8	406.16	8.915	407.167	4.91125e+06	2.97624e+07	-2.59933	0.000210261	1.38361	down	--	--	--	--	--	--	--	--	--	--	--
Com_10559_pos	Quercetin 3-alpha-L-arabinofuranoside (Avicularin)	C20 H18 O11	434.085	8.828	435.092	2.73114e+06	6.93888e+06	-1.3452	0.00021709	1.45477	down	--	--	--	--	--	--	--	--	--	--	--
Com_6617_pos	Guan-fu base A	C24 H31 N O6	429.214	12.067	430.221	5.81694e+06	4.03409e+07	-2.79391	0.000219193	1.33917	down	--	--	--	--	--	--	--	--	--	--	--
Com_19370_pos	Arenobufagin	C24 H32 O6	416.219	10.987	417.227	1.30311e+06	5.21999e+06	-2.00208	0.000222012	1.64127	down	Arenobufagin	cpd:C20035	--	--	--	--	--	--	--	--	--
Com_1289_pos	N-(4-butyl-2-methylphenyl)-N'-[4-(4-methylpiperazino)phenyl]urea	C23 H32 N4 O	380.253	14.524	381.261	2.24522e+07	6.15003e+07	-1.45374	0.000223103	1.12443	down	--	--	--	--	--	--	--	--	--	--	--
Com_6631_pos	2-(1H-benzimidazol-2-yl)-N-[4-(benzyloxy)phenyl]benzamide	C27 H22 N4 O2	434.172	10.766	435.179	7.21343e+06	2.65383e+07	-1.87932	0.000229275	1.98233	down	--	--	--	--	--	--	--	--	--	--	--
Com_27026_pos	Isoeugenol acetate	C12 H14 O3	206.091	10.778	207.099	753296	1.40378e+06	-0.898023	0.000242765	1.02017	down	--	--	--	HMDB0034135	--	Benzenoids	Benzene and substituted derivatives	Phenol esters	--	--	--
Com_34229_pos	MAG (18:4)	C21 H34 O4	350.246	13.552	351.253	261608	1.51345e+06	-2.53237	0.000255455	1.66685	down	--	--	--	--	--	--	--	--	--	--	--
Com_33566_pos	N-(9H-Purin-6-ylcarbamoyl)threonine	C10 H12 N6 O4	280.092	6.395	281.099	1.53464e+06	529863	1.53421	0.000257712	1.14309	up	--	--	--	--	--	--	--	--	--	--	--
Com_13753_pos	2-Oxo-2H-chromen-7-yl 6-O-¦Â-D-xylopyranosyl-¦Â-D-glucopyranoside	C20 H24 O12	478.11	7.296	479.117	507224	2.35891e+06	-2.21743	0.000265943	1.2249	down	--	--	--	--	--	--	--	--	--	--	--
Com_4813_pos	N-Palmitoyl taurine	C18 H37 N O4 S	381.257	14.523	382.264	3.59726e+06	9.87457e+06	-1.45682	0.000268264	1.00315	down	--	--	--	--	LMFA08020080	--	--	--	Fatty Acyls [FA]	Fatty amides [FA08]	N-acyl amines [FA0802]
Com_39619_pos	Cistanoside D	C31 H40 O15	652.234	10.709	653.241	576607	1.11548e+06	-0.952011	0.000273017	1.35783	down	--	--	--	--	--	--	--	--	--	--	--
Com_8474_pos	Avicularin	C20 H18 O11	434.085	9.609	435.092	1.79661e+07	7.57705e+06	1.24557	0.000275182	1.44655	up	--	--	--	HMDB0030860	LMPK12112167	Phenylpropanoids and polyketides	Flavonoids	Flavonoid glycosides	Polyketides [PK]	Flavonoids [PK12]	Flavones and Flavonols [PK1211]
Com_33989_pos	Fluprostenol	C23 H29 F3 O6	458.193	10.826	459.201	972287	2.08855e+06	-1.10305	0.000277609	1.71491	down	--	--	--	--	--	--	--	--	--	--	--
Com_30254_pos	NAT13-331713_POS	C26 H30 N4 O3	484.189	9.565	485.196	396277	1.07921e+06	-1.44539	0.000280469	1.2442	down	--	--	--	--	--	--	--	--	--	--	--
Com_193_pos	9-Oxo-ODE	C18 H30 O3	294.219	13.653	277.216	2.77551e+08	8.43905e+08	-1.60433	0.000282015	1.25296	down	--	--	--	HMDB0004669	--	Lipids and lipid-like molecules	Fatty Acyls	Lineolic acids and derivatives	--	--	--
Com_28081_pos	Piperlongumine	C17 H19 N O5	317.126	12.106	318.133	2.72883e+06	479561	2.5085	0.000285499	2.83029	up	Piplartine; Piperlongumine	cpd:C10166	--	HMDB0030341	--	Phenylpropanoids and polyketides	Cinnamic acids and derivatives	_	--	--	--
Com_417_pos	13,14-Dihydro-15-keto Prostaglandin A2	C20 H30 O4	334.212	13.656	335.219	1.03831e+08	3.03523e+08	-1.54756	0.000288448	1.12077	down	--	--	--	--	--	--	--	--	--	--	--
Com_2632_pos	N3,N4-Dimethyl-L-arginine	C8 H18 N4 O2	202.143	1.398	203.15	6.52713e+07	3.60301e+07	0.857247	0.000290768	1.08805	up	--	--	--	--	--	--	--	--	--	--	--
Com_12747_pos	Polygalaxanthone ¢ö	C23 H26 O12	494.141	7.996	495.149	431020	3.87787e+06	-3.16944	0.000290997	1.44025	down	--	--	--	--	--	--	--	--	--	--	--
Com_47582_pos	6-Shogaol	C17 H24 O3	276.172	13.054	299.161	363985	206660	0.816623	0.00029689	1.56121	up	--	--	--	HMDB0137236	--	Benzenoids	Benzene and substituted derivatives	Phenols	--	--	--
Com_29785_pos	Keracyanin	C27 H30 O15	594.158	16.987	595.165	756105	1.44748e+06	-0.936883	0.000298562	1.00571	down	Cyanidin 3-O-rutinoside; Cyanidin 3-O-rhamnosylglucoside; Keracyanin	cpd:C08620	map00942 Anthocyanin biosynthesis	HMDB0031458	--	Phenylpropanoids and polyketides	Flavonoids	Flavonoid glycosides	--	--	--
Com_39067_pos	Pheophorbide A	C35 H36 N4 O5	592.269	16.658	593.276	37793.1	242695	-2.68295	0.000319625	1.5551	down	Pheophorbide a	cpd:C18021	map00860 Porphyrin and chlorophyll metabolism;map01110 Biosynthesis of secondary metabolites	--	--	--	--	--	--	--	--
Com_8261_pos	3-Methoxy prostaglandin F1¦Á	C21 H38 O6	408.249	12.892	409.256	2.99884e+06	1.86163e+07	-2.63409	0.000338883	1.6128	down	--	--	--	--	--	--	--	--	--	--	--
Com_28568_pos	Ingenol-3-angelate	C25 H34 O6	452.216	6.694	453.223	242285	2.29138e+06	-3.24144	0.000345099	2.12422	down	--	--	--	--	--	--	--	--	--	--	--
Com_3228_pos	UDP	C9 H14 N2 O12 P2	404.002	1.643	405.009	6.98906e+07	3.24322e+07	1.10767	0.00034705	1.49017	up	UDP; Uridine 5'-diphosphate	cpd:C00015	map00240 Pyrimidine metabolism;map00908 Zeatin biosynthesis;map01100 Metabolic pathways	HMDB0000295	--	Nucleosides, nucleotides, and analogues	Pyrimidine nucleotides	Pyrimidine ribonucleotides	--	--	--
Com_30685_pos	methyl 3,4,5-trihydroxycyclohex-1-ene-1-carboxylate	C8 H12 O5	226.027	12.991	227.034	2.18433e+06	726410	1.58833	0.000359534	1.69681	up	--	--	--	--	--	--	--	--	--	--	--
Com_11075_pos	Triptonide	C20 H22 O6	358.141	10.766	359.148	3.73507e+06	1.35376e+07	-1.85776	0.000391365	1.75024	down	--	--	--	--	--	--	--	--	--	--	--
Com_364_pos	Palmitoleic Acid	C16 H30 O2	276.209	13.657	277.216	1.72784e+08	5.14665e+08	-1.57466	0.000413869	1.30213	down	(9Z)-Hexadecenoic acid; Palmitoleic acid; cis-9-Hexadecenoic acid; (9Z)-Hexadec-9-enoate	cpd:C08362	map00061 Fatty acid biosynthesis	HMDB0012328	LMFA01030056	Lipids and lipid-like molecules	Fatty Acyls	Fatty acids and conjugates	Fatty Acyls [FA]	Fatty Acids and Conjugates [FA01]	Unsaturated fatty acids [FA0103]
Com_6861_pos	Methyl 4-hydroxy-3-methoxycinnamate	C11 H12 O4	208.074	6.542	209.081	1.83685e+07	6.58692e+06	1.47956	0.000420316	2.39956	up	--	--	--	--	--	--	--	--	--	--	--
Com_19659_pos	Corylin	C20 H16 O4	320.104	6.909	321.111	5.97395e+06	2.66937e+06	1.16218	0.000428954	1.6415	up	--	--	--	--	LMPK12050033	--	--	--	Polyketides [PK]	Flavonoids [PK12]	Isoflavonoids [PK1205]
Com_41906_pos	trans-3-Indoleacrylic acid	C11 H9 N O2	187.063	10.61	188.071	817421	486544	0.748508	0.000440246	1.90635	up	--	--	--	--	--	--	--	--	--	--	--
Com_9400_pos	Picrotoxinin	C15 H16 O6	292.094	9.767	293.102	1.57188e+07	3.97112e+06	1.98487	0.000440273	2.49331	up	Picrotoxinin	cpd:C09529	--	--	--	--	--	--	--	--	--
Com_27243_pos	1-adamantyl(piperidino)methanone	C16 H25 N O	247.193	13.674	248.201	1.96423e+06	3.11281e+06	-0.664254	0.000449411	1.2127	down	--	--	--	--	--	--	--	--	--	--	--
Com_5713_pos	4,5-Dicaffeoylquinic acid	C25 H24 O12	498.113	11.434	499.121	2.94425e+06	3.40502e+07	-3.53169	0.000473891	1.85404	down	--	--	--	HMDB0030707	--	Organooxygen compounds	Alcohols and polyols	Cyclic alcohols and derivatives	--	--	--
Com_20606_pos	¦Á-Eleostearic acid	C18 H30 O2	278.224	14.473	279.231	2.7741e+06	5.9116e+06	-1.09153	0.00048249	1.89728	down	(9Z,11E,13E)-Octadecatrienoic acid; (9Z,11E,13E)-9,11,13-Octadecatrienoic acid; alpha-Eleostearic acid	cpd:C08315	--	--	--	--	--	--	--	--	--
Com_1043_pos	Diaminopimelic acid	C7 H14 N2 O4	190.095	1.408	191.102	3.61917e+07	1.42983e+08	-1.98212	0.000515565	1.56065	down	--	--	--	HMDB0001370	--	Organic acids and derivatives	Carboxylic acids and derivatives	Amino acids, peptides, and analogues	--	--	--
Com_3539_pos	3',4'-Dihydroxyphenylacetone	C9 H10 O3	166.063	8.564	167.07	1.04039e+07	2.47155e+07	-1.24829	0.000523878	1.09304	down	--	--	--	--	--	--	--	--	--	--	--
Com_1677_pos	dUDP	C9 H14 N2 O11 P2	388.009	1.983	389.016	8.67773e+07	1.87743e+08	-1.11337	0.000531469	1.9683	down	dUDP; 2'-Deoxyuridine 5'-diphosphate	cpd:C01346	map00240 Pyrimidine metabolism;map01100 Metabolic pathways	HMDB0001000	--	Nucleosides, nucleotides, and analogues	Pyrimidine nucleotides	Pyrimidine deoxyribonucleotides	--	--	--
Com_29095_pos	4-[8-chloro-2-(trifluoromethyl)-4-quinolyl]morpholine	C14 H12 Cl F3 N2 O	316.058	8.223	317.065	2.05768e+06	652121	1.65781	0.000540062	2.04002	up	--	--	--	--	--	--	--	--	--	--	--
Com_20349_pos	Lapachol	C15 H14 O3	242.094	12.175	243.102	4.20614e+06	768543	2.4523	0.000555449	2.69987	up	Lapachol	cpd:C10366	--	--	--	--	--	--	--	--	--
Com_24552_pos	Timosaponin A1	C33 H54 O8	578.381	13.948	579.386	580707	2.72398e+06	-2.22984	0.000611566	2.01633	down	--	--	--	--	--	--	--	--	--	--	--
Com_6256_pos	HMK	C17 H30 N6 O4 S	396.194	10.767	397.201	4.56382e+06	2.04601e+07	-2.1645	0.000634362	1.72907	down	--	--	--	--	--	--	--	--	--	--	--
Com_15818_pos	3'-Adenosine monophosphate (3'-AMP)	C10 H14 N5 O7 P	347.063	1.632	348.07	2.86551e+06	5.43628e+06	-0.923828	0.000659216	1.2018	down	--	--	--	--	--	--	--	--	--	--	--
Com_2176_pos	D-(+)-Melezitose	C18 H32 O16	504.169	1.448	543.132	3.78973e+07	8.20434e+07	-1.11429	0.000659626	1.28324	down	--	--	--	HMDB0011730	--	Organic oxygen compounds	Organooxygen compounds	Carbohydrates and carbohydrate conjugates	--	--	--
Com_3672_pos	C-hexosyl-chrysoeriol O-feruloylhexoside	C38 H40 O19	800.22	5.212	801.227	4.00391e+07	6.91214e+07	-0.787722	0.000671698	1.08124	down	--	--	--	--	--	--	--	--	--	--	--
Com_13760_pos	1,4-dihydroxyheptadec-16-en-2-yl acetate	C19 H36 O4	310.25	14.121	311.258	3.40577e+06	6.70816e+06	-0.977937	0.000697353	1.63416	down	--	--	--	--	LMFA05000641	--	--	--	Fatty Acyls [FA]	Fatty alcohols [FA05]	_
Com_7257_pos	6-Pentyl-2H-pyran-2-one	C10 H14 O2	166.099	11.22	167.106	4.29719e+06	1.34054e+07	-1.64134	0.000719872	1.82837	down	--	--	--	HMDB0031085	--	Organoheterocyclic compounds	Pyrans	Pyranones and derivatives	--	--	--
Com_5815_pos	13-HPODE	C18 H32 O4	312.23	13.871	295.227	2.00628e+07	4.55223e+07	-1.18205	0.000732066	1.79105	down	--	--	--	HMDB0003871	LMFA02000034	Lipids and lipid-like molecules	Fatty Acyls	Lineolic acids and derivatives	Fatty Acyls [FA]	Octadecanoids [FA02]	Other Octadecanoids [FA0200]
Com_44070_pos	Lysope 16:0	C21 H44 N O7 P	453.284	12.938	454.291	638532	305916	1.06162	0.000732088	1.43999	up	--	--	--	--	--	--	--	--	--	--	--
Com_13701_pos	Tricin O-malonylhexoside	C26 H26 O15	578.126	10.367	579.135	4.84725e+06	9.35485e+06	-0.948548	0.00074896	1.20432	down	--	--	--	--	--	--	--	--	--	--	--
Com_1556_pos	Catechol	C6 H6 O2	110.037	1.475	111.044	7.44432e+07	1.964e+08	-1.39958	0.000750282	2.08724	down	Catechol; 1,2-Benzenediol; o-Benzenediol; 1,2-Dihydroxybenzene; Brenzcatechin; Pyrocatechol	cpd:C00090	map01100 Metabolic pathways	HMDB0000957	--	Benzenoids	Phenols	Benzenediols	--	--	--
Com_43972_pos	Suberosin	C15 H16 O3	244.111	6.217	245.118	680979	1.09489e+06	-0.685107	0.000769012	1.95041	down	--	--	--	--	--	--	--	--	--	--	--
Com_4164_pos	4-hydroxy-5,8-dimethylquinoline-3-carboxylic acid	C12 H11 N O3	217.074	7.528	218.081	1.32563e+07	3.87179e+07	-1.54633	0.000772748	1.58056	down	--	--	--	--	--	--	--	--	--	--	--
Com_31371_pos	gamma-Glu-Leu	C11 H20 N2 O5	260.137	7.627	261.144	1.97001e+06	866729	1.18455	0.000781391	1.53741	up	--	--	--	HMDB0011171	--	Organic acids and derivatives	Carboxylic acids and derivatives	Amino acids, peptides, and analogues	--	--	--
Com_5485_pos	2-Thio-acetyl MAGE	C21 H42 O3 S	414.277	13.517	415.284	2.8216e+07	4.938e+06	2.51451	0.000783512	1.5749	up	--	--	--	--	--	--	--	--	--	--	--
Com_22848_pos	Eugenol	C10 H12 O2	164.084	7.637	165.091	2.51733e+06	4.17729e+06	-0.730674	0.000810417	1.33351	down	Eugenol	cpd:C10453	map00940 Phenylpropanoid biosynthesis	HMDB0005809	--	Benzenoids	Phenols	Methoxyphenols	--	--	--
Com_11127_pos	Dihydromyricetin	C15 H12 O8	320.053	7.167	321.06	1.41194e+07	7.02342e+06	1.00743	0.000815807	1.31726	up	Dihydromyricetin; Ampelopsin; (+)-Dihydromyricetin; (+)-Ampelopsin	cpd:C02906	map00941 Flavonoid biosynthesis;map01110 Biosynthesis of secondary metabolites	HMDB0040894	--	Phenylpropanoids and polyketides	Stilbenes	_	--	--	--
Com_26595_pos	Rotundine	C21 H25 N O4	355.178	12.375	356.186	3.56392e+06	1.49273e+06	1.25551	0.000817814	1.1455	up	--	--	--	--	--	--	--	--	--	--	--
Com_9606_pos	Sitagliptin	C16 H15 F6 N5 O	429.103	7.595	430.111	1.71367e+06	1.15341e+07	-2.75074	0.000888454	2.17176	down	--	--	--	--	--	--	--	--	--	--	--
Com_29646_pos	Ziyuglycoside II	C35 H56 O8	604.395	14.842	605.402	300781	1.75954e+06	-2.54842	0.000909294	2.18965	down	--	--	--	--	--	--	--	--	--	--	--
Com_21658_pos	Cytidine	C9 H13 N3 O5	486.172	7.804	487.178	201298	906756	-2.17138	0.000910059	1.00386	down	Cytidine	cpd:C00475	map00240 Pyrimidine metabolism;map01100 Metabolic pathways	HMDB0000089	--	Nucleosides, nucleotides, and analogues	Pyrimidine nucleosides	_	--	--	--
Com_7480_pos	5-benzhydryl-1-(phenylsulfonyl)-1H-pyrazole	C22 H18 N2 O2 S	374.112	12.97	375.12	9.48952e+06	1.98143e+07	-1.06213	0.000910815	1.25041	down	--	--	--	--	--	--	--	--	--	--	--
Com_1296_pos	Polygalaxanthone ¢õ	C26 H30 O15	582.158	10.278	583.165	2.25391e+08	1.41045e+08	0.67628	0.000918306	1.18522	up	--	--	--	--	--	--	--	--	--	--	--
Com_3483_pos	Biopterin	C9 H11 N5 O3	237.085	1.451	238.092	2.89829e+07	6.24647e+07	-1.10784	0.000935045	1.55229	down	Biopterin; 2-Amino-6-(1,2-dihydroxypropyl)-4(1H)-pteridinone	cpd:C06313	--	HMDB0000468	--	Organoheterocyclic compounds	Pteridines and derivatives	Pterins and derivatives	--	--	--
Com_14924_pos	Pterosin Z	C15 H20 O2	232.146	11.136	465.3	7.48954e+06	3.20321e+06	1.22536	0.000941669	1.50736	up	--	--	--	--	--	--	--	--	--	--	--
Com_10458_pos	2,3-Dinor-11¦Â-prostaglandin F2¦Á	C18 H30 O5	348.191	12	349.198	3.17813e+06	1.30894e+07	-2.04215	0.000961795	1.5259	down	--	--	--	--	--	--	--	--	--	--	--
Com_18528_pos	Flavin mononucleotide (FMN)	C17 H21 N4 O9 P	456.105	8.221	457.112	3.68321e+06	5.76671e+06	-0.646782	0.000971294	1.00825	down	--	--	--	--	--	--	--	--	--	--	--
Com_43152_pos	Decursin	C19 H20 O5	328.131	10.199	329.138	496283	820186	-0.724787	0.00102094	1.1684	down	Decursin	cpd:C09258	--	--	--	--	--	--	--	--	--
Com_7500_pos	octadec-9-ynoic acid	C18 H32 O2	262.229	14.477	263.237	6.61625e+06	1.29888e+07	-0.973182	0.001034	1.12288	down	--	--	--	--	--	--	--	--	--	--	--
Com_29643_pos	Catalpol	C15 H22 O10	362.121	8.094	363.129	552797	1.54595e+06	-1.48367	0.00107024	1.26786	down	Catalpol	cpd:C09773	--	--	LMPR0102070007	--	--	--	Prenol Lipids [PR]	Isoprenoids [PR01]	C10 isoprenoids (monoterpenes) [PR0102]
Com_30965_pos	L-arginino-succinate	C10 H17 N4 O6	289.116	6.643	290.123	1.0622e+06	2.51242e+06	-1.24202	0.00120628	1.68016	down	--	--	--	--	--	--	--	--	--	--	--
Com_10262_pos	gamma-Glutamyltyrosine	C14 H18 N2 O6	310.116	5.885	311.124	8.61188e+06	3.17942e+06	1.43756	0.0012154	1.4278	up	--	--	--	HMDB0011741	--	Organic acids and derivatives	Carboxylic acids and derivatives	Amino acids, peptides, and analogues	--	--	--
Com_26555_pos	Tazobactam sodium	C10 H12 N4 O5 S	300.05	2.672	301.057	3.32435e+06	1.39512e+06	1.25269	0.00124685	1.28228	up	--	--	--	--	--	--	--	--	--	--	--
Com_12407_pos	Naringeninchalcone	C15 H12 O5	272.068	7.462	273.075	1.26916e+07	7.3591e+06	0.786269	0.00124766	1.9499	up	Naringenin chalcone; 2',4,4',6'-Tetrahydroxychalcone; Isosalipurpol; Chalconaringenin	cpd:C06561	map00941 Flavonoid biosynthesis;map01100 Metabolic pathways;map01110 Biosynthesis of secondary metabolites	--	--	--	--	--	--	--	--
Com_23046_pos	N-(2-quinolinyl)-2,3-dihydro-1-benzofuran-6-carboxamide	C18 H14 N2 O2	290.1	9.849	291.107	4.35129e+06	2.81685e+06	0.627362	0.00127444	1.30263	up	--	--	--	--	--	--	--	--	--	--	--
Com_17850_pos	O-Phosphorylethanolamine	C2 H8 N O4 P	141.019	1.33	142.027	4.3528e+06	6.76448e+06	-0.636035	0.00128949	1.33303	down	Ethanolamine phosphate; O-Phosphorylethanolamine; Phosphoethanolamine; O-Phosphoethanolamine	cpd:C00346	map00564 Glycerophospholipid metabolism;map00600 Sphingolipid metabolism;map01100 Metabolic pathways	HMDB0000224	--	Organic acids and derivatives	Organic phosphoric acids and derivatives	Phosphate esters	--	--	--
Com_10375_pos	Ciprostene	C22 H36 O4	346.25	14.251	347.258	2.37344e+06	9.59251e+06	-2.01493	0.00133519	1.61326	down	--	--	--	--	--	--	--	--	--	--	--
Com_16458_pos	2-Ethylbutyric Acid	C6 H12 O2	116.084	7.368	117.091	4.03585e+06	6.88373e+06	-0.770318	0.00136109	1.70962	down	--	--	--	HMDB0031221	--	Lipids and lipid-like molecules	Fatty Acyls	Fatty acids and conjugates	--	--	--
Com_44028_pos	Sunitinib	C22 H27 F N4 O2	436.156	11.957	437.163	210925	678066	-1.68469	0.00138705	1.77212	down	--	--	--	--	--	--	--	--	--	--	--
Com_1367_pos	Salicylic acid	C7 H6 O3	138.032	1.485	139.039	1.136e+08	2.66486e+08	-1.23009	0.00141465	2.21933	down	Salicylate; o-Hydroxybenzoic acid; Salicylic acid	cpd:C00805	map00360 Phenylalanine metabolism;map01100 Metabolic pathways;map01110 Biosynthesis of secondary metabolites;map04075 Plant hormone signal transduction	HMDB0000840	--	Benzenoids	Benzene and substituted derivatives	Benzoic acids and derivatives	--	--	--
Com_237_pos	3-methyl-5-oxo-5-(4-toluidino)pentanoic acid	C13 H17 N O3	257.103	1.367	258.11	9.51525e+08	1.77391e+09	-0.898618	0.00144719	1.10408	down	--	--	--	--	--	--	--	--	--	--	--
Com_9208_pos	N4-Acetylsulfamethoxazole	C12 H13 N3 O4 S	295.068	1.406	296.075	2.01033e+06	9.70497e+06	-2.27129	0.00145823	1.7729	down	--	--	--	HMDB0013854	--	Benzenoids	Benzene and substituted derivatives	Benzenesulfonamides	--	--	--
Com_28411_pos	Arachidonoyl ethanolamide phosphate	C22 H38 N O5 P	876.484	13.493	877.491	533624	2.63935e+06	-2.30629	0.00149714	1.6028	down	--	--	--	--	--	--	--	--	--	--	--
Com_1789_pos	DL-Lysine	C6 H14 N2 O2	146.105	1.233	147.113	1.45257e+08	5.94854e+07	1.288	0.00158686	1.77107	up	--	--	--	--	--	--	--	--	--	--	--
Com_26561_pos	5-(2,5-dihydroxyhexyl)oxolan-2-one	C10 H18 O4	224.104	9.635	225.111	1.48418e+06	2.99955e+06	-1.01509	0.00161952	1.47879	down	--	--	--	--	--	--	--	--	--	--	--
Com_37600_pos	N-benzyl-2-(6-methoxy-2-naphthyl)propanamide	C21 H21 N O2	319.157	5.375	320.164	1.1836e+06	460822	1.3609	0.00164268	1.36951	up	--	--	--	--	--	--	--	--	--	--	--
Com_21572_pos	Senkyunolide A	C12 H16 O2	192.115	11.971	193.122	1.22839e+06	3.04018e+06	-1.30738	0.00166995	1.06416	down	--	--	--	--	--	--	--	--	--	--	--
Com_19718_pos	N-phenyl-N'-{[5-(2-phenyleth-1-ynyl)-3-pyridyl]carbonyl}thiourea	C21 H15 N3 O S	357.09	11.481	358.098	5.34723e+06	2.45001e+06	1.12601	0.00171847	1.32852	up	--	--	--	--	--	--	--	--	--	--	--
Com_27036_pos	Narasin	C43 H72 O11	786.497	13.465	787.505	967928	3.35281e+06	-1.7924	0.00184344	1.83226	down	--	--	--	HMDB0030448	--	Lipids and lipid-like molecules	Prenol lipids	Terpene glycosides	--	--	--
Com_18100_pos	Arachidonic acid	C20 H32 O2	304.24	14.221	305.247	868152	2.50948e+06	-1.53137	0.00198762	1.53539	down	Arachidonate; Arachidonic acid; (5Z,8Z,11Z,14Z)-Icosatetraenoic acid; cis-5,8,11,14-Eicosatetraenoic acid	cpd:C00219	map00590 Arachidonic acid metabolism;map00591 Linoleic acid metabolism;map01040 Biosynthesis of unsaturated fatty acids;map01100 Metabolic pathways	HMDB0001043	LMFA01030001	Lipids and lipid-like molecules	Fatty Acyls	Fatty acids and conjugates	Fatty Acyls [FA]	Fatty Acids and Conjugates [FA01]	Unsaturated fatty acids [FA0103]
Com_1069_pos	Tricin 5-O-¦Â-D-glucoside	C23 H24 O12	492.125	7.474	493.131	5.80898e+07	1.28284e+08	-1.14298	0.00198818	1.1235	down	--	--	--	--	--	--	--	--	--	--	--
Com_8499_pos	Glabrolide	C30 H44 O4	468.324	13.523	469.332	1.67622e+07	3.352e+06	2.32212	0.00199018	1.54136	up	--	--	--	HMDB0034515	--	Lipids and lipid-like molecules	Prenol lipids	Triterpenoids	--	--	--
Com_17139_pos	1,7-bis(3,4-dihydroxyphenyl)heptan-3-one	C19 H22 O5	335.108	11.482	336.116	7.24716e+06	3.95723e+06	0.872925	0.0020098	1.27403	up	--	--	--	--	--	--	--	--	--	--	--
Com_24749_pos	Hippuric Acid	C9 H9 N O3	179.058	10.698	180.066	4.1711e+06	2.77945e+06	0.58563	0.00208381	1.59445	up	Hippurate; Hippuric acid; N-Benzoylglycine; Benzoylaminoacetic acid	cpd:C01586	map00360 Phenylalanine metabolism	HMDB0000714	--	Benzenoids	Benzene and substituted derivatives	Benzoic acids and derivatives	--	--	--
Com_30170_pos	6 ¦Â-Hydroxycortisol	C21 H30 O6	778.375	11.976	779.382	610804	1.73001e+06	-1.502	0.00218689	1.40482	down	--	--	--	--	--	--	--	--	--	--	--
Com_566_pos	L-Glutamic acid	C5 H9 N O4	147.053	1.482	148.06	1.08673e+08	2.98243e+08	-1.4565	0.00219811	1.23663	down	L-Glutamate; L-Glutamic acid; L-Glutaminic acid; Glutamate	cpd:C00025	map00220 Arginine biosynthesis;map00250 Alanine, aspartate and glutamate metabolism;map00330 Arginine and proline metabolism;map00332 Carbapenem biosynthesis;map00340 Histidine metabolism;map00430 Taurine and hypotaurine metabolism;map00480 Glutathione metabolism;map00630 Glyoxylate and dicarboxylate metabolism;map00650 Butanoate metabolism;map00660 C5-Branched dibasic acid metabolism;map00860 Po…	HMDB0000148	--	Organic acids and derivatives	Carboxylic acids and derivatives	Amino acids, peptides, and analogues	--	--	--
Com_5454_pos	3-{[(4-chlorophenyl)sulfonyl]methyl}-N'-hydroxybenzenecarboximidamide	C14 H13 Cl N2 O3 S	324.032	1.304	325.039	2.23003e+07	4.70641e+07	-1.07757	0.00221304	1.59182	down	--	--	--	--	--	--	--	--	--	--	--
Com_15548_pos	Methyl Palmitate	C17 H34 O2	275.214	14.347	276.22	1.3415e+06	3.01435e+06	-1.168	0.00222806	1.31914	down	Methyl palmitate	cpd:C16995	--	HMDB0061859	--	Lipids and lipid-like molecules	Fatty Acyls	Fatty acid esters	--	--	--
Com_4968_pos	(1R,3R,4R,5R)-(-)-Quinic acid	C7 H12 O6	209.09	1.538	210.097	1.68901e+07	4.74039e+07	-1.48882	0.00223683	1.59145	down	--	--	--	--	--	--	--	--	--	--	--
Com_24966_pos	Pilocarpine	C11 H16 N2 O2	208.121	7.366	209.128	672767	3.08504e+06	-2.19711	0.00227701	1.66766	down	Pilocarpine	cpd:C07474	map01110 Biosynthesis of secondary metabolites	--	--	--	--	--	--	--	--
Com_1453_pos	2-(4-aminophenoxy)isophthalonitrile	C14 H9 N3 O	235.072	1.273	236.079	2.63301e+07	1.09872e+08	-2.06104	0.00234107	1.67973	down	--	--	--	--	--	--	--	--	--	--	--
Com_9716_pos	Sinapaldehyde glucoside	C17 H22 O9	370.126	10.806	371.134	1.44461e+07	2.3068e+07	-0.675219	0.00238068	1.18831	down	--	--	--	--	--	--	--	--	--	--	--
Com_8263_pos	Acetylharpagide	C17 H26 O11	406.147	6.912	407.155	1.91409e+07	8.33997e+06	1.19855	0.00239762	1.20832	up	--	--	--	--	--	--	--	--	--	--	--
Com_23300_pos	Sec-O-Glucosylhamaudol	C21 H26 O10	438.151	10.875	439.158	2.44888e+06	4.11263e+06	-0.747941	0.00241576	1.4837	down	--	--	--	--	--	--	--	--	--	--	--
Com_3393_pos	9-Oxo-10(E),12(E)-octadecadienoic acid	C18 H30 O3	294.219	13.882	295.226	3.68392e+07	8.3967e+07	-1.18858	0.0024525	1.62562	down	--	--	--	--	--	--	--	--	--	--	--
Com_8585_pos	4-chloro-5-morpholino-2-quinoxalin-2-ylpyridazin-3(2H)-one	C16 H14 Cl N5 O2	343.084	2.001	344.091	5.30953e+06	1.16082e+07	-1.12849	0.00263	1.16203	down	--	--	--	--	--	--	--	--	--	--	--
Com_13960_pos	13-¦Á-(21)-Epoxyeurycomanone	C20 H24 O10	424.137	8.891	425.144	3.41982e+06	5.8775e+06	-0.781281	0.00270891	1.01619	down	--	--	--	--	--	--	--	--	--	--	--
Com_19672_pos	Gardenoside	C17 H24 O11	404.132	6.704	405.14	3.96316e+06	2.44457e+06	0.697072	0.00280861	1.11174	up	Gardenoside	cpd:C09779	--	--	--	--	--	--	--	--	--
Com_12635_pos	9,17-Octadecadiene-12,14-diyne-1,11,16-triol	C18 H26 O3	290.188	11.878	291.195	3.48725e+06	9.30993e+06	-1.41668	0.00283702	1.22335	down	--	--	--	--	--	--	--	--	--	--	--
Com_22483_pos	Glycyrrhetinic acid	C30 H46 O4	470.34	13.147	471.347	2.65318e+06	696913	1.92867	0.00305024	1.90646	up	Glycyrrhetinate; Enoxolone; Glycyrrhetinic acid	cpd:C02283	--	HMDB0011628	LMPR0106150014	Lipids and lipid-like molecules	Prenol lipids	Triterpenoids	Prenol Lipids [PR]	Isoprenoids [PR01]	C30 isoprenoids (triterpenes) [PR0106]
Com_282_pos	Quercetin	C15 H10 O7	302.042	9.373	303.05	1.03334e+09	4.34126e+08	1.25113	0.00310585	1.27877	up	Quercetin; 3,3',4,5,7-Pentahydroxyflavone; 3,5,7,3',4'-Pentahydroxyflavone	cpd:C00389	map00941 Flavonoid biosynthesis;map00944 Flavone and flavonol biosynthesis;map01100 Metabolic pathways;map01110 Biosynthesis of secondary metabolites	HMDB0005794	LMPK12110004	Phenylpropanoids and polyketides	Flavonoids	Flavones	Polyketides [PK]	Flavonoids [PK12]	Flavones and Flavonols [PK1211]
Com_21641_pos	Phytocassane E	C20 H28 O3	316.204	12.782	317.21	1.49571e+06	4.07507e+06	-1.44599	0.00327766	1.66368	down	--	--	--	HMDB0031773	--	Lipids and lipid-like molecules	Prenol lipids	Diterpenoids	--	--	--
Com_12456_pos	N-[4-(6-methyl-1,3-benzothiazol-2-yl)phenyl]benzamide	C21 H16 N2 O S	366.074	7.336	367.082	8.75375e+06	4.76863e+06	0.876326	0.00330958	1.21684	up	--	--	--	--	--	--	--	--	--	--	--
Com_22699_pos	Sauchinone	C20 H20 O6	356.126	10.51	357.133	1.79433e+06	2.97637e+06	-0.730107	0.00334711	1.14458	down	--	--	--	--	--	--	--	--	--	--	--
Com_710_pos	5¦Á-Dihydrotestosterone	C19 H30 O2	290.224	13.993	291.232	5.99412e+07	1.67951e+08	-1.48642	0.00338265	1.02322	down	--	--	--	--	--	--	--	--	--	--	--
Com_26399_pos	5-Hydroxyindole-3-acetic acid	C10 H9 N O3	191.058	8.276	192.065	2.19709e+06	3.4031e+06	-0.631254	0.00340386	1.26462	down	--	--	--	HMDB0000763	--	Organoheterocyclic compounds	Indoles and derivatives	Indolyl carboxylic acids and derivatives	--	--	--
Com_39637_pos	Dehydropachymic Acid	C33 H50 O5	526.365	14.001	527.372	222707	570252	-1.35645	0.00342042	1.54591	down	--	--	--	--	--	--	--	--	--	--	--
Com_16302_pos	2-[(2-amino-6-methylpyrimidin-4-yl)thio]-4,6-dimethylnicotinonitrile	C13 H13 N5 S	271.084	11.455	272.092	6.15212e+06	2.5131e+06	1.29161	0.00351095	1.06515	up	--	--	--	--	--	--	--	--	--	--	--
Com_24135_pos	Kaji-ichigoside F1	C36 H58 O10	650.401	14.12	651.41	398892	2.25411e+06	-2.49849	0.00359204	2.07526	down	--	--	--	--	--	--	--	--	--	--	--
Com_11539_pos	3-bromo-9-(piperidinomethyl)-9H-carbazole	C18 H19 Br N2	342.24	12.882	343.247	1.11739e+06	2.43486e+06	-1.1237	0.00362671	1.12443	down	--	--	--	--	--	--	--	--	--	--	--
Com_38268_pos	Ofloxacin impurity E	C17 H18 F N3 O4	347.127	6.083	348.135	749549	1.13539e+06	-0.59909	0.00376527	1.0079	down	--	--	--	--	--	--	--	--	--	--	--
Com_7548_pos	2-Aminoadipic acid	C6 H11 N O4	161.069	1.744	162.076	5.4384e+06	2.03321e+07	-1.90251	0.0039117	2.51385	down	--	--	--	HMDB0000510	--	Organic acids and derivatives	Carboxylic acids and derivatives	Amino acids, peptides, and analogues	--	--	--
Com_1246_pos	Tenuifoliside B	C30 H36 O17	668.195	10.334	669.202	3.57733e+07	1.07742e+08	-1.59063	0.0039916	1.34912	down	--	--	--	--	--	--	--	--	--	--	--
Com_42630_pos	Bulleyaconi cine A	C35 H49 N O9	627.341	13.346	628.348	504980	179466	1.49252	0.00419448	2.00933	up	--	--	--	--	--	--	--	--	--	--	--
Com_22018_pos	Benzamide	C7 H7 N O	121.053	11.515	122.06	633033	2.49457e+06	-1.97844	0.00423081	2.08125	down	Benzamide	cpd:C09815	--	HMDB0004461	--	Benzenoids	Benzene and substituted derivatives	Benzoic acids and derivatives	--	--	--
Com_35032_pos	Polygalic acid	C29 H44 O6	506.324	11.102	507.332	588237	1.07452e+06	-0.869229	0.00430987	1.04103	down	--	--	--	--	--	--	--	--	--	--	--
Com_33_pos	Asparagine	C4 H8 N2 O3	132.053	1.353	133.061	3.18882e+09	7.65061e+09	-1.26255	0.00454118	1.41096	down	Asparagine	cpd:C16438	--	HMDB0000168	--	Organic acids and derivatives	Carboxylic acids and derivatives	Amino acids, peptides, and analogues	--	--	--
Com_48449_pos	Ginkgolic Acid	C22 H34 O3	346.25	13.325	364.284	80986.2	143652	-0.826828	0.00456237	1.18138	down	Ginkgoic acid; Ginkgolic acid	cpd:C10794	--	HMDB0033897	--	Benzenoids	Benzene and substituted derivatives	Benzoic acids and derivatives	--	--	--
Com_725_pos	D-(+)-Maltose	C12 H22 O11	364.098	1.508	365.105	2.01456e+08	3.51687e+08	-0.803823	0.00458562	1.08357	down	--	--	--	HMDB0000163	--	Organic oxygen compounds	Organooxygen compounds	Carbohydrates and carbohydrate conjugates	--	--	--
Com_13600_pos	ethyl 4-amino-2-(methylsulfanyl)-1,3-thiazole-5-carboxylate	C7 H10 N2 O2 S2	218.021	14.617	219.029	7.69888e+06	2.92057e+06	1.3984	0.00479235	1.19979	up	--	--	--	--	--	--	--	--	--	--	--
Com_37448_pos	6-Demethoxytangeretin	C19 H18 O6	342.11	9.538	343.117	1.33109e+06	869227	0.614805	0.00486836	1.14373	up	--	--	--	--	--	--	--	--	--	--	--
Com_17036_pos	1-(3-ethyl-2,4-dihydroxy-6-methoxyphenyl)butan-1-one	C13 H18 O4	220.11	8.852	221.117	4.05313e+06	7.13527e+06	-0.81593	0.00504929	1.36798	down	--	--	--	--	--	--	--	--	--	--	--
Com_4572_pos	N6,N6,N6-Trimethyl-L-lysine	C9 H20 N2 O2	188.152	1.264	189.16	4.78512e+07	2.64642e+07	0.854515	0.00614002	1.14416	up	N6,N6,N6-Trimethyl-L-lysine	cpd:C03793	map00310 Lysine degradation	HMDB0001325	--	Organic acids and derivatives	Carboxylic acids and derivatives	Amino acids, peptides, and analogues	--	--	--
Com_885_pos	Coniferin	C16 H22 O8	364.113	7.314	365.12	8.94331e+07	1.84643e+08	-1.04586	0.00615407	1.08231	down	Coniferin	cpd:C00761	map00940 Phenylpropanoid biosynthesis	HMDB0013682	--	Organooxygen compounds	Carbohydrates and carbohydrate conjugates	Glycosyl compounds	--	--	--
Com_4772_pos	Verbenalin	C17 H24 O10	388.137	7.351	389.144	1.25306e+07	3.97215e+07	-1.66446	0.00624877	1.65083	down	Verbenalin; Cornin (glycoside)	cpd:C09802	--	--	LMPR0102070016	--	--	--	Prenol Lipids [PR]	Isoprenoids [PR01]	C10 isoprenoids (monoterpenes) [PR0102]
Com_10837_pos	O-p-Coumaroyl quinacyl quinic acid O-hexoside	C29 H38 O18	674.204	6.902	675.21	1.10205e+07	1.86443e+07	-0.758543	0.00639827	1.37242	down	--	--	--	--	--	--	--	--	--	--	--
Com_5702_pos	2-Arachidonoyl glycerol	C23 H38 O4	378.274	15.148	379.282	1.47217e+07	2.64602e+07	-0.845877	0.00705539	1.03187	down	--	--	--	--	LMGL01010023	--	--	--	Glycerolipids [GL]	Monoradylglycerols [GL01]	Monoacylglycerols [GL0101]
Com_34738_pos	Angiotensin IV	C40 H54 N8 O8	774.413	13.727	775.42	395438	1.90201e+06	-2.266	0.00707395	1.48453	down	Angiotensin IV; Angiotensin II, 1-des-asn-2-arg	cpd:C15849	--	HMDB0001038	--	Organic acids and derivatives	Carboxylic acids and derivatives	Amino acids, peptides, and analogues	--	--	--
Com_10165_pos	DQH	C15 H22 N6 O7	398.155	11.285	399.162	793648	2.17901e+06	-1.4571	0.00709442	1.07054	down	--	--	--	--	--	--	--	--	--	--	--
Com_9727_pos	Isradipine	C19 H21 N3 O5	818.201	5.351	410.107	7.59922e+06	1.2259e+07	-0.689923	0.00733176	1.04452	down	--	--	--	--	--	--	--	--	--	--	--
Com_32610_pos	Ginsenoside-Ro	C48 H76 O19	956.495	13.462	957.503	416398	1.42667e+06	-1.77661	0.00734922	1.23991	down	--	--	--	--	--	--	--	--	--	--	--
Com_16946_pos	Bialaphos	C11 H22 N3 O6 P	668.222	8.158	669.229	5.23298e+06	1.36249e+06	1.94139	0.00779178	1.3147	up	Bialaphos; Bilanafos; 2-Amino-4-(methylphosphino)butyrylalanylalanine; gamma-(Hydroxymethylphosphinyl)-L-alpha-aminobutyryl-L-alanyl-L-alanine; Phosphinothricin tripeptide	cpd:C06457	map00440 Phosphonate and phosphinate metabolism	--	--	--	--	--	--	--	--
Com_28518_pos	PC (14:0e/3:0)	C25 H52 N O7 P	509.348	15.204	510.356	2.49507e+06	1.35919e+06	0.876339	0.00801828	1.15061	up	--	--	--	--	--	--	--	--	--	--	--
Com_7583_pos	2,4-dihydroxyheptadec-16-en-1-yl acetate	C19 H36 O4	350.246	13.282	351.252	8.99883e+06	2.15592e+07	-1.26049	0.00808051	1.01911	down	--	--	--	--	LMFA05000640	--	--	--	Fatty Acyls [FA]	Fatty alcohols [FA05]	_
Com_2136_pos	5-OxoETE	C20 H30 O3	318.217	13.909	319.224	6.29383e+07	1.14433e+08	-0.862492	0.00823039	1.00311	down	5-OxoETE; (6E,8Z,11Z,14Z)-5-Oxoicosa-6,8,11,14-tetraenoic acid; 5-Oxoeicosatetraenoic acid; 5-Oxoicosatetraenoic acid	cpd:C14732	map00590 Arachidonic acid metabolism	HMDB0010217	--	Lipids and lipid-like molecules	Fatty Acyls	Fatty acids and conjugates	--	--	--
Com_21702_pos	Ouabain	C29 H44 O12	566.27	12.269	567.278	1.13071e+06	2.74395e+06	-1.27902	0.00893306	1.17738	down	Ouabain; G-Strophanthin	cpd:C01443	--	HMDB0015224	LMST01120022	Lipids and lipid-like molecules	Steroids and steroid derivatives	Steroid lactones	Sterol Lipids [ST]	Sterols [ST01]	Cardanolides and derivatives [ST0112]
Com_18146_pos	Methional	C4 H8 O S	104.029	7.922	105.037	680720	6.51004e+06	-3.25753	0.0094178	1.73317	down	--	--	--	HMDB0031857	--	Organic oxygen compounds	Organooxygen compounds	Carbonyl compounds	--	--	--
Com_11243_pos	N1-(2-pyridylmethyl)-2-[3,5-di(trifluoromethyl)benzoyl]benzamide	C22 H14 F6 N2 O2	430.111	7.894	448.145	5.50228e+06	9.91433e+06	-0.849487	0.00943709	1.25595	down	--	--	--	--	--	--	--	--	--	--	--
Com_33286_pos	5-[(1-benzothiophen-3-ylmethyl)sulfanyl]-1-methyl-4-nitro-1H-imidazole	C13 H11 N3 O2 S2	228.111	7.611	229.118	2.02211e+06	1.15971e+06	0.802101	0.00992919	2.05654	up	--	--	--	--	--	--	--	--	--	--	--
Com_7582_pos	Cimifugin	C16 H18 O6	306.11	8.815	307.117	2.42319e+07	1.43437e+07	0.756491	0.010069	1.21724	up	Cimifugin	cpd:C09000	--	--	--	--	--	--	--	--	--
Com_19210_pos	Sphingosine (d18:1)	C18 H37 N O2	321.267	14.374	322.274	5.54595e+06	2.71569e+06	1.03012	0.0100961	1.08522	up	--	--	--	--	--	--	--	--	--	--	--
Com_477_pos	3-(dimethylamino)-1-phenylprop-2-en-1-one	C11 H13 N O	175.1	6.452	176.107	6.50686e+08	3.90406e+08	0.736984	0.0103677	1.33797	up	--	--	--	--	--	--	--	--	--	--	--
Com_508_pos	Celestolide	C17 H24 O	284.173	9.591	267.17	9.93301e+07	2.83708e+08	-1.5141	0.0109466	1.18208	down	--	--	--	HMDB0031867	--	Benzenoids	Indanes	_	--	--	--
Com_21519_pos	LPC 15:0	C23 H48 N O7 P	481.317	14.657	482.324	4.14382e+06	2.44077e+06	0.763629	0.0112314	1.11756	up	--	--	--	--	LMGP01050016	--	--	--	Glycerophospholipids [GP]	Glycerophosphocholines [GP01]	Monoacylglycerophosphocholines [GP0105]
Com_37313_pos	Alnustone	C19 H18 O	262.136	10.976	263.143	666181	1.38696e+06	-1.05794	0.0117733	1.74279	down	--	--	--	HMDB0031664	--	Phenylpropanoids and polyketides	Diarylheptanoids	Linear diarylheptanoids	--	--	--
Com_5991_pos	Wogonin	C16 H12 O5	284.068	9.88	285.075	1.92193e+07	5.9112e+06	1.70104	0.0129136	1.81913	up	Wogonin; Norwogonin 8-methyl ether	cpd:C10197	--	--	LMPK12111330	--	--	--	Polyketides [PK]	Flavonoids [PK12]	Flavones and Flavonols [PK1211]
Com_12360_pos	Benzoylpaeoniflorin	C30 H32 O12	584.187	11.9	585.195	1.26591e+07	6.24681e+06	1.01898	0.0132811	1.14089	up	--	--	--	--	--	--	--	--	--	--	--
Com_34127_pos	Histidinol	C6 H11 N3 O	141.09	1.187	142.097	2.00539e+06	1.08586e+06	0.885047	0.0145457	1.77643	up	--	--	--	HMDB0003431	--	Organic nitrogen compounds	Organonitrogen compounds	Amines	--	--	--
Com_8545_pos	2-Anisic acid	C8 H8 O3	134.037	10.557	135.044	1.52881e+06	4.5975e+06	-1.58844	0.0148438	1.20624	down	--	--	--	HMDB0032604	--	Benzenoids	Benzene and substituted derivatives	Benzoic acids and derivatives	--	--	--
Com_4482_pos	N,N-Dimethyltryptamine	C12 H16 N2	188.131	7.024	189.139	2.71759e+07	4.74795e+06	2.51695	0.0150559	1.59875	up	N,N-Dimethyltryptamine; DMT	cpd:C08302	--	HMDB0005973	--	Organoheterocyclic compounds	Indoles and derivatives	Tryptamines and derivatives	--	--	--
Com_2427_pos	Stearamide	C18 H37 N O	283.287	15.44	284.295	6.27442e+07	1.04812e+08	-0.740253	0.0158128	1.17219	down	Octadecanamide; Stearamide; Stearic acid amide	cpd:C13846	--	HMDB0034146	LMFA08010003	Lipids and lipid-like molecules	Fatty Acyls	Fatty amides	Fatty Acyls [FA]	Fatty amides [FA08]	Primary amides [FA0801]
Com_1110_pos	T-2 Toxin	C24 H34 O9	488.204	11.374	489.212	3.84235e+07	1.06541e+08	-1.47135	0.0160664	1.38677	down	T-2 Toxin	cpd:C09738	--	HMDB0036600	--	Lipids and lipid-like molecules	Prenol lipids	Sesquiterpenoids	--	--	--
Com_14230_pos	Adenosine 3'5'-cyclic monophosphate	C10 H12 N5 O6 P	329.052	2.141	330.06	4.36732e+06	1.18269e+06	1.88467	0.016756	1.77116	up	--	--	--	--	--	--	--	--	--	--	--
Com_29173_pos	Neocryptotanshinone	C19 H22 O4	314.152	10.764	315.159	371995	1.4285e+06	-1.94114	0.0173847	1.9683	down	--	--	--	--	--	--	--	--	--	--	--
Com_32516_pos	L-Kynurenine	C10 H12 N2 O3	208.085	5.949	209.092	2.05947e+06	1.33533e+06	0.625075	0.0181461	1.71989	up	L-Kynurenine; 3-Anthraniloyl-L-alanine	cpd:C00328	map00380 Tryptophan metabolism;map01100 Metabolic pathways	HMDB0000684	--	Organic oxygen compounds	Organooxygen compounds	Carbonyl compounds	--	--	--
Com_38900_pos	Synephrine	C9 H13 N O2	167.095	11.526	168.102	1.30673e+06	836968	0.642718	0.020211	1.40246	up	Synephrine; (+/-)-Synephrine; 1-(4-Hydroxyphenyl)-2-(methylamino)ethanol	cpd:C04548	--	HMDB0004826	--	Benzenoids	Phenols	1-hydroxy-2-unsubstituted benzenoids	--	--	--
Com_48069_pos	Abrine	C12 H14 N2 O2	218.105	7.036	219.113	240493	144940	0.730541	0.0208601	1.50606	up	Abrine; L-Abrine; N-Methyl-L-tryptophane	cpd:C02983	--	--	--	--	--	--	--	--	--
Com_38577_pos	Lysopc 14:0	C22 H46 N O7 P	467.301	14.98	468.308	623603	323738	0.945799	0.0219538	1.0647	up	--	--	--	--	--	--	--	--	--	--	--
Com_2396_pos	L-(-)-Methionine	C5 H11 N O2 S	149.051	1.935	150.058	1.04424e+08	6.4104e+07	0.70396	0.0223062	1.2541	up	--	--	--	HMDB0000696	--	Organic acids and derivatives	Carboxylic acids and derivatives	Amino acids, peptides, and analogues	--	--	--
Com_7776_pos	LPC(1-acyl 16:0)	C24 H50 N O7 P	495.335	14.927	518.324	1.85643e+07	9.93823e+06	0.901469	0.0226827	1.20816	up	--	--	--	--	--	--	--	--	--	--	--
Com_38663_pos	Pyridoxal 5'-Phosphate	C8 H10 N O6 P	247.026	0.572	248.033	671304	1.31281e+06	-0.967622	0.0233857	1.22862	down	Pyridoxal phosphate; Pyridoxal 5-phosphate; Pyridoxal 5'-phosphate; PLP	cpd:C00018	map00730 Thiamine metabolism;map00750 Vitamin B6 metabolism;map01100 Metabolic pathways	HMDB0001491	--	Organoheterocyclic compounds	Pyridines and derivatives	Pyridine carboxaldehydes	--	--	--
Com_19148_pos	7¦Á-Hydroxytestosterone	C19 H28 O3	304.201	13.673	305.209	4.06996e+06	6.12489e+06	-0.589669	0.0258399	1.10278	down	7alpha-Hydroxytestosterone	cpd:C05291	--	--	--	--	--	--	--	--	--
Com_11549_pos	1-[4-(2-chloro-6-fluorobenzyl)piperazino]-3-(1H-indol-1-yl)propan-2-ol	C22 H25 Cl F N3 O	401.166	9.045	402.173	5.45015e+06	1.01328e+07	-0.89467	0.026687	1.1462	down	--	--	--	--	--	--	--	--	--	--	--
Com_1394_pos	PC (14:0e/2:0)	C24 H50 N O7 P	495.332	14.93	496.339	1.37107e+08	8.25523e+07	0.731922	0.0281346	1.0744	up	--	--	--	--	--	--	--	--	--	--	--
Com_1790_pos	L-Histidine	C6 H9 N3 O2	155.069	1.33	156.077	5.23584e+07	2.65543e+07	0.979477	0.030458	1.07778	up	L-Histidine; (S)-alpha-Amino-1H-imidazole-4-propionic acid	cpd:C00135	map00340 Histidine metabolism;map00410 beta-Alanine metabolism;map00970 Aminoacyl-tRNA biosynthesis;map01100 Metabolic pathways;map01110 Biosynthesis of secondary metabolites;map01230 Biosynthesis of amino acids;map02010 ABC transporters	HMDB0000177	--	Organic acids and derivatives	Carboxylic acids and derivatives	Amino acids, peptides, and analogues	--	--	--
Com_33506_pos	LPE 17:2	C22 H42 N O7 P	463.27	14.197	464.277	1.52444e+06	809360	0.913431	0.0312364	1.00095	up	--	--	--	--	LMGP02050016	--	--	--	Glycerophospholipids [GP]	Glycerophosphoethanolamines [GP02]	Monoacylglycerophosphoethanolamines [GP0205]
Com_6770_pos	5-[(4-bromo-3,5-dimethyl-1H-pyrazol-1-yl)methyl]-2H-1,2,3,4-tetraazole	C7 H9 Br N6	256.006	5.241	257.013	3.2255e+07	1.63167e+07	0.983173	0.0319354	1.82367	up	--	--	--	--	--	--	--	--	--	--	--
Com_21567_pos	Procyanidin B2	C30 H26 O12	578.142	10.447	579.15	1.14196e+06	3.1445e+06	-1.46132	0.034947	1.1009	down	Procyanidin B2; Procyanidol B2	cpd:C17639	--	HMDB0033973	LMPK12030002	Phenylpropanoids and polyketides	Flavonoids	Biflavonoids and polyflavonoids	Polyketides [PK]	Flavonoids [PK12]	Proanthocyanidins [PK1203]
Com_11530_pos	1-Palmitoylglycerol	C19 H38 O4	330.277	15.123	331.284	7.11447e+06	1.14761e+07	-0.689803	0.0444593	1.06397	down	--	--	--	HMDB0011564	--	Lipids and lipid-like molecules	Glycerolipids	Monoradylglycerols	--	--	--
Com_26116_pos	Nitenpyram	C11 H15 Cl N4 O2	270.088	5.197	271.095	3.36592e+06	2.14386e+06	0.650792	0.046913	1.52317	up	Nitenpyram	cpd:C18511	--	--	--	--	--	--	--	--	--
Com_11323_pos	methyl 6-{[4-(trifluoromethyl)anilino]carbonyl}nicotinate	C15 H11 F3 N2 O3	306.063	5.259	307.07	1.15201e+07	7.02171e+06	0.714256	0.0474221	1.32057	up	--	--	--	--	--	--	--	--	--	--	--
Com_27641_pos	Gramine	C11 H14 N2	174.116	7.064	175.123	1.76217e+06	718402	1.29449	0.0488897	1.26521	up	Gramine; (1H-Indol-3-ylmethyl)dimethylamine; (1H-Indol-3-yl)-N,N-dimethylmethanamine	cpd:C08304	--	--	--	--	--	--	--	--	--
D2 vs C3
Compound_ID	Name	Formula	Molecular Weight	RT [min]	Up.Down	m/z	D2	C3	log2FC	Pvalue	VIP	Up.Down	Other_name(Kegg_name)	Kegg_ID	KEGG_pathway	HMDB_ID	Lipidmaps_ID	SuperClass(HMDB)	Class(HMDB)	SubClass(HMDB)	CATEGORY(Lipidmaps)	MAIN_CLASS(Lipidmaps)	SUB_CLASS(Lipidmaps)
Com_29275_pos	Rutaevin	C26 H30 O9	486.187	11.035	down	487.194	317550	4.26199e+06	-3.74647	2.6662e-11	2.62577	down	Rutaevin	cpd:C08779	--	--	--	--	--	--	--	--	--
Com_20064_pos	Carbendazim	C9 H9 N3 O2	191.069	7.098	down	192.077	297124	2.79536e+06	-3.2339	6.54746e-10	2.08393	down	Carbendazim; Mecarzole	cpd:C10897	--	HMDB0031769	--	Organoheterocyclic compounds	Benzimidazoles	2-benzimidazolylcarbamic acid esters	--	--	--
Com_2632_pos	N3,N4-Dimethyl-L-arginine	C8 H18 N4 O2	202.143	1.398	down	203.15	7.38075e+07	1.57664e+08	-1.09502	1.96152e-08	1.41206	down	--	--	--	--	--	--	--	--	--	--	--
Com_5229_pos	Debromohymenialdisine	C11 H11 N5 O2	267.074	7.179	up	268.081	2.73739e+07	9.40415e+06	1.54143	2.46137e-08	1.71156	up	Debromohymenialdisine; (Z)-Debromohymenialdisine; DBH	cpd:C19897	--	--	--	--	--	--	--	--	--
Com_22609_pos	¦Á-Lapachone	C15 H14 O3	242.094	7.56	down	243.101	670196	6.78419e+06	-3.33952	1.13126e-07	1.82674	down	--	--	--	--	--	--	--	--	--	--	--
Com_33566_pos	N-(9H-Purin-6-ylcarbamoyl)threonine	C10 H12 N6 O4	280.092	6.395	up	281.099	657499	122999	2.41835	3.21773e-07	1.85179	up	--	--	--	--	--	--	--	--	--	--	--
Com_2214_pos	Indole	C8 H7 N	117.058	6.762	down	118.065	7.23342e+06	1.23091e+08	-4.0889	5.65704e-07	2.83056	down	Indole; 2,3-Benzopyrrole	cpd:C00463	map00380 Tryptophan metabolism;map00400 Phenylalanine, tyrosine and tryptophan biosynthesis;map00402 Benzoxazinoid biosynthesis;map01100 Metabolic pathways;map01110 Biosynthesis of secondary metabolites	HMDB0035924	--	Organoheterocyclic compounds	Heteroaromatic compounds	_	--	--	--
Com_59_pos	L-Tryptophan	C11 H12 N2 O2	204.09	6.76	down	205.097	3.38087e+08	5.47433e+09	-4.01721	7.07927e-07	2.74211	down	L-Tryptophan; Tryptophan; (S)-alpha-Amino-beta-(3-indolyl)-propionic acid	cpd:C00078	map00260 Glycine, serine and threonine metabolism;map00380 Tryptophan metabolism;map00400 Phenylalanine, tyrosine and tryptophan biosynthesis;map00901 Indole alkaloid biosynthesis;map00966 Glucosinolate biosynthesis;map00970 Aminoacyl-tRNA biosynthesis;map01100 Metabolic pathways;map01110 Biosynthesis of secondary metabolites;map01210 2-Oxocarboxylic acid metabolism;map01230 Biosynthesis of amino…	HMDB0000929	--	Organoheterocyclic compounds	Indoles and derivatives	Indolyl carboxylic acids and derivatives	--	--	--
Com_58_pos	Indole-3-acrylic acid	C11 H9 N O2	187.063	6.761	down	188.07	3.39819e+08	5.49681e+09	-4.01576	7.09137e-07	2.7427	down	--	--	--	--	--	--	--	--	--	--	--
Com_10607_pos	1,4-dihydroxy-1,4-dimethyl-7-(propan-2-ylidene)-decahydroazulen-6-one	C15 H24 O3	252.17	12.943	down	253.177	423897	2.9512e+06	-2.79952	1.02744e-06	1.88575	down	--	--	--	--	--	--	--	--	--	--	--
Com_8553_pos	5-[(10Z)-14-(3,5-dihydroxyphenyl)tetradec-10-en-1-yl]benzene-1,3-diol	C26 H36 O4	412.261	11.456	up	413.268	1.19403e+07	4.71768e+06	1.33968	1.03767e-06	1.66344	up	--	--	--	--	--	--	--	--	--	--	--
Com_10837_pos	O-p-Coumaroyl quinacyl quinic acid O-hexoside	C29 H38 O18	674.204	6.902	up	675.21	2.36236e+07	9.40306e+06	1.32902	1.08775e-06	2.5123	up	--	--	--	--	--	--	--	--	--	--	--
Com_2197_pos	S-Adenosylmethionine	C15 H22 N6 O5 S	398.137	1.365	up	399.144	7.59849e+07	3.10327e+07	1.29192	1.40469e-06	2.20694	up	S-Adenosyl-L-methionine; S-Adenosylmethionine; AdoMet; SAM	cpd:C00019	map00261 Monobactam biosynthesis;map00270 Cysteine and methionine metabolism;map00330 Arginine and proline metabolism;map00908 Zeatin biosynthesis;map01100 Metabolic pathways;map01110 Biosynthesis of secondary metabolites;map01230 Biosynthesis of amino acids;map04122 Sulfur relay system	HMDB0001185	--	Nucleosides, nucleotides, and analogues	5'-deoxyribonucleosides	5'-deoxy-5'-thionucleosides	--	--	--
Com_6020_pos	Monoolein	C21 H40 O4	356.292	14.772	down	357.299	4.60358e+06	5.02749e+07	-3.44901	1.63259e-06	2.53678	down	--	--	--	HMDB0011567	--	Lipids and lipid-like molecules	Glycerolipids	Monoradylglycerols	--	--	--
Com_17528_pos	Galanthamine	C17 H21 N O3	287.152	10.43	up	288.159	6.51049e+06	348128	4.22508	1.83099e-06	2.57901	up	Galanthamine; Galantamine	cpd:C08526	map00950 Isoquinoline alkaloid biosynthesis;map01110 Biosynthesis of secondary metabolites	--	--	--	--	--	--	--	--
Com_8753_pos	Diacetoxyscirpenol	C19 H26 O7	348.157	10.962	down	349.164	3.20421e+06	2.42017e+07	-2.91707	1.92044e-06	1.56413	down	Diacetoxyscirpenol	cpd:C09662	--	HMDB0035104	--	Lipids and lipid-like molecules	Prenol lipids	Sesquiterpenoids	--	--	--
Com_7695_pos	SQH	C14 H22 N6 O6	370.16	8.857	down	371.167	6.5846e+06	3.64823e+07	-2.47003	2.28008e-06	1.26705	down	--	--	--	--	--	--	--	--	--	--	--
Com_8994_pos	2,4-dichlorobenzaldehyde 1-methyl-1-(6-methylpyridazin-3-yl)hydrazone	C13 H12 Cl2 N4	316.022	7.421	up	317.029	5.45257e+06	374499	3.8639	2.77696e-06	1.84086	up	--	--	--	--	--	--	--	--	--	--	--
Com_38133_pos	Pantetheine	C11 H22 N2 O4 S	278.13	7.592	down	279.137	561853	2.01192e+06	-1.84031	3.21036e-06	2.06907	down	Pantetheine; (R)-Pantetheine	cpd:C00831	map00332 Carbapenem biosynthesis;map00770 Pantothenate and CoA biosynthesis	HMDB0003426	--	Organic acids and derivatives	Carboxylic acids and derivatives	Amino acids, peptides, and analogues	--	--	--
Com_40687_pos	3'-Hydroxypterostilbene	C16 H16 O4	272.105	7.839	down	273.112	439629	1.66402e+06	-1.92032	3.32111e-06	2.01129	down	--	--	--	--	--	--	--	--	--	--	--
Com_44383_pos	Biliverdin	C33 H34 N4 O6	582.248	12.452	down	583.255	220975	608649	-1.46173	3.8932e-06	1.82548	down	Biliverdin; Biliverdin IX alpha	cpd:C00500	map00860 Porphyrin and chlorophyll metabolism;map01100 Metabolic pathways;map01110 Biosynthesis of secondary metabolites	HMDB0001008	--	Organoheterocyclic compounds	Tetrapyrroles and derivatives	Bilirubins	--	--	--
Com_7353_pos	Syringic acid	C9 H10 O5	198.053	6.879	down	199.06	8.72993e+06	3.88905e+07	-2.15537	4.21009e-06	2.00466	down	Syringic acid; Syringate; 4-Hydroxy-3,5-dimethoxybenzoate; Gallic acid 3,5-dimethyl ether	cpd:C10833	--	HMDB0002085	--	Benzenoids	Benzene and substituted derivatives	Benzoic acids and derivatives	--	--	--
Com_5558_pos	Methyl dihydrojasmonate	C13 H22 O3	226.157	12.043	down	227.164	4.81945e+06	4.18988e+07	-3.11997	5.42426e-06	2.17592	down	--	--	--	HMDB0031740	--	Lipids and lipid-like molecules	Fatty Acyls	Lineolic acids and derivatives	--	--	--
Com_11578_pos	Xanthorhamnin	C34 H42 O20	770.227	9.225	down	771.234	2.55442e+06	9.20954e+06	-1.85013	8.0102e-06	1.27124	down	--	--	--	--	--	--	--	--	--	--	--
Com_1441_pos	5-(4-chlorophenyl)-3-pyrazin-2-yl-1,2,4-oxadiazole	C12 H7 Cl N4 O	258.035	5.996	up	259.042	9.80674e+07	2.51019e+06	5.28791	8.02898e-06	1.66563	up	--	--	--	--	--	--	--	--	--	--	--
Com_28211_pos	Chlorambucil	C14 H19 Cl2 N O2	303.082	13.99	down	304.089	1.17997e+06	4.31249e+06	-1.86977	1.00636e-05	2.07835	down	Chlorambucil	cpd:C06900	--	--	--	--	--	--	--	--	--
Com_28478_pos	Naringin Dihydrochalcone	C27 H34 O14	582.193	11.816	up	583.2	4.98073e+06	2.10045e+06	1.24566	1.04564e-05	2.47575	up	--	--	--	HMDB0002927	--	Phenylpropanoids and polyketides	Flavonoids	Flavonoid glycosides	--	--	--
Com_5004_pos	2-Oxoadipic acid	C6 H8 O5	160.037	1.686	up	161.044	8.28867e+07	3.50205e+07	1.24294	1.27408e-05	1.98046	up	2-Oxoadipate; 2-Oxoadipic acid	cpd:C00322	map00300 Lysine biosynthesis;map00310 Lysine degradation;map00380 Tryptophan metabolism;map01100 Metabolic pathways;map01210 2-Oxocarboxylic acid metabolism;map01230 Biosynthesis of amino acids	HMDB0000225	--	Organic acids and derivatives	Keto acids and derivatives	Medium-chain keto acids and derivatives	--	--	--
Com_6108_pos	Sedanolide	C12 H18 O2	194.131	12.045	down	195.138	4.56193e+06	3.97102e+07	-3.12179	1.35319e-05	2.28323	down	--	--	--	HMDB0034450	--	Organoheterocyclic compounds	Lactones	Gamma butyrolactones	--	--	--
Com_12264_pos	B Liriopesides B	C39 H62 O12	722.422	14.567	down	723.429	885885	1.19321e+07	-3.75158	1.49351e-05	2.24953	down	--	--	--	--	--	--	--	--	--	--	--
Com_18607_pos	Glycyl-L-leucine	C8 H16 N2 O3	188.116	6.167	up	189.123	2.41925e+06	646718	1.90335	1.78702e-05	1.56617	up	Glycyl-leucine; Glycyl-L-leucine	cpd:C02155	--	HMDB0028929	--	Organic acids and derivatives	Carboxylic acids and derivatives	Amino acids, peptides, and analogues	--	--	--
Com_14667_pos	Triptolide	C20 H24 O6	360.157	12.054	up	361.164	1.2469e+07	3.80553e+06	1.71218	1.83642e-05	1.88597	up	Triptolide	cpd:C09204	--	HMDB0038459	--	Organoheterocyclic compounds	Bi- and oligothiophenes	_	--	--	--
Com_13045_pos	gamma-Glutamate-Cysteine	C8 H14 N2 O5 S	250.062	1.953	down	251.069	2.72849e+06	1.10753e+07	-2.02117	1.95648e-05	1.41255	down	--	--	--	--	--	--	--	--	--	--	--
Com_38_pos	Parishin E	C19 H24 O13	460.119	8.595	up	461.127	1.93497e+09	1.46986e+08	3.71857	2.04998e-05	1.22432	up	--	--	--	--	--	--	--	--	--	--	--
Com_1909_pos	Guanine	C5 H5 N5 O	151.049	3.035	up	152.057	1.10163e+08	3.87095e+07	1.50888	2.31737e-05	1.89143	up	Guanine; 2-Amino-6-hydroxypurine	cpd:C00242	map00230 Purine metabolism;map01100 Metabolic pathways	HMDB0000132	--	Organoheterocyclic compounds	Imidazopyrimidines	Purines and purine derivatives	--	--	--
Com_3509_pos	Caffeic acid	C9 H8 O4	180.042	6.798	down	181.049	2.83268e+07	8.30035e+07	-1.551	2.35155e-05	1.32899	down	Caffeate; Caffeic acid; 3,4-Dihydroxycinnamic acid	cpd:C01481	--	HMDB0001964	--	Phenylpropanoids and polyketides	Cinnamic acids and derivatives	Hydroxycinnamic acids and derivatives	--	--	--
Com_46073_pos	Hypaconitine	C33 H45 N O10	615.305	11.066	up	616.312	903094	233021	1.95442	2.5788e-05	2.27182	up	Hypaconitine	cpd:C08688	--	--	--	--	--	--	--	--	--
Com_6043_pos	Deoxyarbutin	C11 H14 O3	194.094	7.939	down	195.102	5.54167e+06	2.30807e+07	-2.0583	2.70004e-05	1.06319	down	--	--	--	--	--	--	--	--	--	--	--
Com_3228_pos	UDP	C9 H14 N2 O12 P2	404.002	1.643	up	405.009	4.33857e+07	1.61645e+07	1.42439	2.72466e-05	1.92863	up	UDP; Uridine 5'-diphosphate	cpd:C00015	map00240 Pyrimidine metabolism;map00908 Zeatin biosynthesis;map01100 Metabolic pathways	HMDB0000295	--	Nucleosides, nucleotides, and analogues	Pyrimidine nucleotides	Pyrimidine ribonucleotides	--	--	--
Com_1110_pos	T-2 Toxin	C24 H34 O9	488.204	11.374	down	489.212	3.0367e+07	7.1634e+07	-1.23814	3.37511e-05	1.25032	down	T-2 Toxin	cpd:C09738	--	HMDB0036600	--	Lipids and lipid-like molecules	Prenol lipids	Sesquiterpenoids	--	--	--
Com_27444_pos	Nodularin	C41 H60 N8 O10	824.453	14.461	down	825.46	389699	3.36147e+06	-3.10866	3.6147e-05	2.01502	down	Nodularin	cpd:C15713	--	--	--	--	--	--	--	--	--
Com_3539_pos	3',4'-Dihydroxyphenylacetone	C9 H10 O3	166.063	8.564	down	167.07	2.69095e+07	6.21393e+07	-1.20739	3.64635e-05	1.11141	down	--	--	--	--	--	--	--	--	--	--	--
Com_215_pos	Coumarin	C9 H6 O2	146.037	10.554	up	147.044	1.04911e+09	4.83768e+08	1.11678	3.80179e-05	1.14394	up	Coumarin; Coumarine; Cumarin; 2H-1-Benzopyran-2-one; 1,2-Benzopyrone; 2-Propenoic acid, 3-(2-hydroxyphenyl)-, delta-lactone; 5,6-Benzo-2-pyrone; Benzo-alpha-pyrone; cis-o-Coumarinic acid lactone; Coumarinic anhydride; o-Hydroxycinnamic acid lactone; Rattex; Tonka bean camphor	cpd:C05851	map00940 Phenylpropanoid biosynthesis;map01110 Biosynthesis of secondary metabolites	HMDB0001218	--	Phenylpropanoids and polyketides	Coumarins and derivatives	_	--	--	--
Com_27683_pos	Lysopa 16:0	C19 H39 O7 P	410.245	10.573	up	411.252	4.28231e+06	1.9778e+06	1.11449	3.99282e-05	2.1921	up	--	--	--	--	--	--	--	--	--	--	--
Com_19635_pos	Astragalus polyphenols	C20 H22 O9	406.126	11.467	down	407.135	1.69231e+06	5.70234e+06	-1.75256	4.2147e-05	1.54106	down	--	--	--	--	--	--	--	--	--	--	--
Com_2882_pos	PC (14:1e/4:0)	C26 H52 N O7 P	521.348	14.892	down	522.356	4.82204e+06	5.64783e+07	-3.54998	4.27495e-05	1.77551	down	--	--	--	--	--	--	--	--	--	--	--
Com_38587_pos	Gomisin O	C23 H28 O7	416.183	6.427	down	417.19	156556	1.04807e+06	-2.74299	4.31148e-05	1.61855	down	--	--	--	--	--	--	--	--	--	--	--
Com_5884_pos	4-Methylumbelliferyl-¦Á-D-glucopyranoside	C16 H18 O8	338.1	7.566	down	339.107	2.1898e+07	5.10426e+07	-1.2209	4.32775e-05	1.03085	down	--	--	--	--	--	--	--	--	--	--	--
Com_1790_pos	L-Histidine	C6 H9 N3 O2	155.069	1.33	down	156.077	2.26381e+07	1.40478e+08	-2.63352	4.36667e-05	2.29295	down	L-Histidine; (S)-alpha-Amino-1H-imidazole-4-propionic acid	cpd:C00135	map00340 Histidine metabolism;map00410 beta-Alanine metabolism;map00970 Aminoacyl-tRNA biosynthesis;map01100 Metabolic pathways;map01110 Biosynthesis of secondary metabolites;map01230 Biosynthesis of amino acids;map02010 ABC transporters	HMDB0000177	--	Organic acids and derivatives	Carboxylic acids and derivatives	Amino acids, peptides, and analogues	--	--	--
Com_10035_pos	Momordin Ic	C41 H64 O13	764.432	14.527	down	765.439	744536	1.63317e+07	-4.45519	4.51144e-05	2.41811	down	--	--	--	--	--	--	--	--	--	--	--
Com_29801_pos	N-lactoyl-phenylalanine	C12 H15 N O4	237.1	5.97	down	238.107	1.25021e+06	3.06566e+06	-1.29403	4.66334e-05	1.05826	down	--	--	--	--	--	--	--	--	--	--	--
Com_31054_pos	PC (14:1e/2:0)	C24 H48 N O7 P	493.317	14.364	down	494.325	487614	1.59381e+06	-1.70867	5.09171e-05	1.51393	down	--	--	--	--	--	--	--	--	--	--	--
Com_34773_pos	Ptaquiloside	C20 H30 O8	398.193	10.968	down	399.2	738196	2.27474e+06	-1.62362	5.17742e-05	2.05775	down	Ptaquiloside; Braxin C	cpd:C19515	--	--	--	--	--	--	--	--	--
Com_234_pos	L-Phenylalanine	C9 H11 N O2	165.079	5.308	down	166.086	2.48896e+08	6.39869e+08	-1.36223	5.40441e-05	1.85979	down	L-Phenylalanine; (S)-alpha-Amino-beta-phenylpropionic acid	cpd:C00079	map00360 Phenylalanine metabolism;map00400 Phenylalanine, tyrosine and tryptophan biosynthesis;map00460 Cyanoamino acid metabolism;map00940 Phenylpropanoid biosynthesis;map00960 Tropane, piperidine and pyridine alkaloid biosynthesis;map00966 Glucosinolate biosynthesis;map00970 Aminoacyl-tRNA biosynthesis;map01100 Metabolic pathways;map01110 Biosynthesis of secondary metabolites;map01210 2-Oxocarb…	HMDB0000159	--	Organic acids and derivatives	Carboxylic acids and derivatives	Amino acids, peptides, and analogues	--	--	--
Com_3916_pos	Ecgonine	C9 H15 N O3	185.105	8.521	down	186.112	2.58291e+07	7.37007e+07	-1.51268	5.44089e-05	2.09404	down	Ecgonine	cpd:C10858	map00960 Tropane, piperidine and pyridine alkaloid biosynthesis	HMDB0006548	--	Alkaloids and derivatives	Tropane alkaloids	_	--	--	--
Com_17335_pos	Sepiapterin	C9 H11 N5 O3	237.086	5.869	up	238.093	2.00821e+06	944289	1.08861	5.88634e-05	1.01254	up	Sepiapterin	cpd:C00835	map00790 Folate biosynthesis	HMDB0000238	--	Organoheterocyclic compounds	Pteridines and derivatives	Pterins and derivatives	--	--	--
Com_7971_pos	3-[(4-chlorobenzyl)thio]imidazo[1,5-a]pyridine	C14 H11 Cl N2 S	274.03	5.134	up	275.037	6.59814e+06	609799	3.43565	6.05624e-05	1.7696	up	--	--	--	--	--	--	--	--	--	--	--
Com_3417_pos	3-(5,7-dimethoxy-4-oxo-4H-chromen-2-yl)propanoic acid	C14 H14 O6	278.079	10.195	up	279.086	2.57336e+07	1.13007e+07	1.18723	6.74225e-05	1.29277	up	--	--	--	--	--	--	--	--	--	--	--
Com_23268_pos	3-Indoleacetonitrile	C10 H8 N2	156.069	6.826	down	157.076	552930	4.28098e+06	-2.95277	6.91162e-05	2.44767	down	3-Indoleacetonitrile; Indol-3-ylacetonitrile; Indole-3-acetonitrile; (Indol-3-yl)acetonitrile	cpd:C02938	map00380 Tryptophan metabolism	HMDB0006524	--	Organoheterocyclic compounds	Indoles and derivatives	Indoles	--	--	--
Com_11174_pos	Xanthurenic acid	C10 H7 N O4	205.037	7.434	up	206.045	1.906e+07	8.58416e+06	1.1508	6.92529e-05	2.01336	up	Xanthurenic acid; Xanthurenate	cpd:C02470	map00380 Tryptophan metabolism	HMDB0000881	--	Organoheterocyclic compounds	Quinolines and derivatives	Quinoline carboxylic acids	--	--	--
Com_7482_pos	Citrinin	C13 H14 O5	232.073	8.754	up	233.081	3.8935e+07	1.92678e+07	1.01488	6.944e-05	2.63433	up	Citrinin	cpd:C16765	--	HMDB0041857	--	Organoheterocyclic compounds	Benzopyrans	_	--	--	--
Com_16581_pos	Indole-3-acetamide	C10 H10 N2 O	174.079	6.769	down	175.087	1.18008e+06	7.75741e+06	-2.71669	7.09609e-05	2.32899	down	(Indol-3-yl)acetamide; Indole-3-acetamide	cpd:C02693	map00380 Tryptophan metabolism	HMDB0029739	--	Organoheterocyclic compounds	Indoles and derivatives	Indoles	--	--	--
Com_36707_pos	Valepotriate	C22 H30 O8	422.194	7.437	down	423.202	521709	1.86202e+06	-1.83555	7.65291e-05	1.64977	down	--	--	--	HMDB0034493	--	Lipids and lipid-like molecules	Prenol lipids	Monoterpenoids	--	--	--
Com_29206_pos	N2,N2-Dimethylguanosine	C12 H17 N5 O5	311.122	6.31	down	312.129	1.49697e+06	3.71996e+06	-1.31324	7.98345e-05	2.37097	down	--	--	--	HMDB0004824	--	Nucleosides, nucleotides, and analogues	Purine nucleosides	_	--	--	--
Com_5497_pos	2-Hydroxyisocaproic Acid	C6 H12 O3	132.079	7.039	down	133.086	8.50904e+06	2.04237e+07	-1.26318	8.04136e-05	1.06775	down	--	--	--	HMDB0000665	--	Lipids and lipid-like molecules	Fatty Acyls	Fatty acids and conjugates	--	--	--
Com_27764_pos	Harpagide	C15 H24 O10	364.137	7.807	down	365.143	1.28104e+06	4.92076e+06	-1.94157	8.65456e-05	1.46613	down	--	--	--	--	--	--	--	--	--	--	--
Com_1156_pos	Kojic acid	C6 H6 O4	160.037	1.502	up	161.044	3.9719e+08	9.9712e+07	1.99399	8.94164e-05	2.36435	up	Kojic acid; 5-Hydroxy-2-(hydroxymethyl)-4-pyrone	cpd:C14516	--	HMDB0032923	--	Organoheterocyclic compounds	Pyrans	Pyranones and derivatives	--	--	--
Com_304_pos	MAG (18:3)	C21 H36 O4	352.261	14.189	down	353.268	4.48972e+08	1.44153e+09	-1.68291	8.96602e-05	1.89904	down	--	--	--	--	--	--	--	--	--	--	--
Com_4908_pos	4-decyl-3-hydroxy-5-oxooxolane-2,3-dicarboxylic acid	C16 H26 O7	352.149	11.638	up	353.157	2.86076e+07	5.25792e+06	2.44384	9.64407e-05	1.31555	up	--	--	--	--	--	--	--	--	--	--	--
Com_42039_pos	Kinetin 9-riboside	C15 H17 N5 O5	347.121	6.967	down	348.129	663228	1.2089e+06	-0.866113	9.89613e-05	1.3332	down	--	--	--	--	--	--	--	--	--	--	--
Com_14724_pos	16(R)-HETE	C20 H32 O3	342.217	14.493	down	343.224	1.8584e+06	8.41251e+06	-2.17848	9.93041e-05	1.34929	down	16(R)-HETE; (5Z,8Z,11Z,14Z)-(16R)-16-Hydroxyeicosa-5,8,11,14-tetraenoic acid; (5Z,8Z,11Z,14Z)-(16R)-16-Hydroxyicosa-5,8,11,14-tetraenoic acid	cpd:C14778	map00590 Arachidonic acid metabolism	HMDB0004680	--	Lipids and lipid-like molecules	Fatty Acyls	Eicosanoids	--	--	--
Com_16599_pos	PC (14:1e/3:0)	C25 H50 N O7 P	507.333	14.64	down	508.34	762381	4.26017e+06	-2.48233	0.000101634	1.79242	down	--	--	--	--	--	--	--	--	--	--	--
Com_12492_pos	delta8-THC-d9	C21 H21 [2]H9 O2	323.282	14.671	up	324.289	1.52697e+07	4.84447e+06	1.65626	0.000103782	1.62883	up	--	--	--	--	--	--	--	--	--	--	--
Com_166_pos	2-Methoxybenzaldehyde	C8 H8 O2	136.052	8.754	up	137.06	2.8517e+09	1.36347e+09	1.06454	0.000106425	2.56172	up	--	--	--	HMDB0033766	--	Benzenoids	Benzene and substituted derivatives	Benzoyl derivatives	--	--	--
Com_3961_pos	5'-S-Methyl-5'-thioadenosine	C11 H15 N5 O3 S	297.09	6.925	up	298.097	1.25709e+07	2.51895e+06	2.31919	0.000109878	1.65731	up	--	--	--	HMDB0001173	--	Nucleosides, nucleotides, and analogues	5'-deoxyribonucleosides	5'-deoxy-5'-thionucleosides	--	--	--
Com_5547_pos	Dutasteride	C27 H30 F6 N2 O2	528.22	11.161	down	529.227	6.28621e+06	4.12267e+07	-2.71332	0.000114935	1.35661	down	--	--	--	HMDB0015258	--	Lipids and lipid-like molecules	Steroids and steroid derivatives	Androstane steroids	--	--	--
Com_35191_pos	18-Nor-4,15-dihydroxyabieta-8,11,13-trien-7-one	C19 H26 O3	302.188	10.367	up	303.195	998085	629383	0.665225	0.000118054	1.16004	up	--	--	--	--	--	--	--	--	--	--	--
Com_3256_pos	Tricin O-sinapoylpentoside	C33 H32 O15	668.174	10.755	down	669.181	7.80305e+06	6.25526e+07	-3.00296	0.000123121	1.23024	down	--	--	--	--	--	--	--	--	--	--	--
Com_1026_pos	N-(1-methyl-3-phenyl-1H-pyrazol-5-yl)-N'-(2-thienyl)urea	C15 H14 N4 O S	336.045	6.36	up	337.053	1.35604e+08	6.81429e+07	0.992769	0.000123259	1.09098	up	--	--	--	--	--	--	--	--	--	--	--
Com_7500_pos	octadec-9-ynoic acid	C18 H32 O2	262.229	14.477	down	263.237	9.74162e+06	3.14282e+07	-1.68983	0.000139296	1.93226	down	--	--	--	--	--	--	--	--	--	--	--
Com_474_pos	Thioctic acid	C8 H14 O2 S2	206.043	1.499	up	207.05	1.20064e+09	3.11986e+08	1.94425	0.000140304	1.44762	up	Lipoate; Lipoic acid; Thioctic acid; dl-alpha-Lipoic acid; DL-Thioctic acid	cpd:C00725	--	HMDB0001451	--	Organoheterocyclic compounds	Dithiolanes	Lipoic acids and derivatives	--	--	--
Com_7466_pos	(2R)-2-[(2R,5S)-5-[(2S)-2-hydroxybutyl]oxolan-2-yl]propanoic acid	C11 H20 O4	198.125	12.542	down	199.133	1.23156e+07	3.6896e+07	-1.58298	0.000153987	1.50896	down	--	--	--	--	--	--	--	--	--	--	--
Com_1090_pos	MGMG (18:2)	C27 H48 O9	516.33	14.47	down	517.337	8.75623e+07	3.13381e+08	-1.83954	0.000174671	1.65403	down	--	--	--	--	--	--	--	--	--	--	--
Com_14821_pos	Prostaglandin E2-1-glyceryl ester	C23 H38 O7	408.254	13.584	up	409.262	1.40007e+07	3.59962e+06	1.95958	0.00017594	2.40354	up	--	--	--	--	--	--	--	--	--	--	--
Com_22734_pos	2-Mercaptobenzothiazole	C7 H5 N S2	166.986	10.504	up	167.993	5.71853e+06	270720	4.40077	0.000184198	2.76369	up	2-Mercaptobenzothiazole; Captax	cpd:C14437	--	HMDB0030524	--	Organoheterocyclic compounds	Benzothiazoles	_	--	--	--
Com_15425_pos	3-[(4-chlorophenyl)thio]-1-(3-pyridylmethyl)pyrrolidine-2,5-dione	C16 H13 Cl N2 O2 S	332.035	2.244	up	333.043	1.64934e+07	4.48646e+06	1.87824	0.000186057	1.98691	up	--	--	--	--	--	--	--	--	--	--	--
Com_32785_pos	N'-Formylkynurenine	C11 H12 N2 O4	236.079	6.758	down	237.086	615155	2.11347e+06	-1.78059	0.000191209	1.99911	down	--	--	--	HMDB0001200	--	Organic oxygen compounds	Organooxygen compounds	Carbonyl compounds	--	--	--
Com_3118_pos	6-(3-hydroxybutan-2-yl)-5-(hydroxymethyl)-4-methoxy-2H-pyran-2-one	C11 H16 O5	210.089	7.672	down	211.096	6.40059e+07	9.72468e+07	-0.603446	0.00019272	1.59464	down	--	--	--	--	--	--	--	--	--	--	--
Com_4601_pos	4-oxo-5-phenylpentanoic acid	C11 H12 O3	174.068	8.754	up	175.075	6.84949e+07	3.32439e+07	1.04291	0.000199376	2.67037	up	--	--	--	--	--	--	--	--	--	--	--
Com_16354_pos	1,2,3,7-Tetramethoxyxanthone	C17 H16 O6	316.094	9.468	up	317.102	9.95822e+06	5.17462e+06	0.944436	0.000201094	2.40537	up	--	--	--	--	--	--	--	--	--	--	--
Com_42697_pos	Micheliolide	C15 H20 O3	248.141	9.166	down	249.148	795218	1.34161e+06	-0.75454	0.000215716	1.02572	down	Micheliolide	cpd:C09507	--	--	--	--	--	--	--	--	--
Com_24305_pos	Sucralose	C12 H19 Cl3 O8	396.014	7.742	up	397.021	5.91488e+06	1.56905e+06	1.91446	0.000226116	1.94563	up	Sucralose	cpd:C12285	--	HMDB0031554	--	Organic oxygen compounds	Organooxygen compounds	Carbohydrates and carbohydrate conjugates	--	--	--
Com_267_pos	Ferulic acid	C10 H10 O4	194.058	7.816	down	195.065	4.46371e+08	1.8291e+09	-2.03482	0.000239576	1.00669	down	Ferulate; Ferulic acid; 4-Hydroxy-3-methoxycinnamic acid; 3-Methoxy-4-hydroxy-trans-cinnamate; 4-Hydroxy-3-methoxycinnamate	cpd:C01494	map00940 Phenylpropanoid biosynthesis;map01100 Metabolic pathways;map01110 Biosynthesis of secondary metabolites	HMDB0000954	--	Phenylpropanoids and polyketides	Cinnamic acids and derivatives	Hydroxycinnamic acids and derivatives	--	--	--
Com_2701_pos	p-Mulegone	C10 H18 O	154.136	11.549	down	155.143	3.63653e+07	9.43324e+07	-1.37519	0.000250055	1.8982	down	--	--	--	--	--	--	--	--	--	--	--
Com_16365_pos	8,8-dimethyl-2H,8H-pyrano[3,2-g]chromen-2-one	C14 H12 O3	228.078	10.536	up	229.086	5.96978e+06	2.38324e+06	1.32476	0.000260315	1.57161	up	--	--	--	--	--	--	--	--	--	--	--
Com_10458_pos	2,3-Dinor-11¦Â-prostaglandin F2¦Á	C18 H30 O5	348.191	12	down	349.198	1.24314e+06	8.53895e+06	-2.78007	0.000295519	2.1644	down	--	--	--	--	--	--	--	--	--	--	--
Com_20732_pos	Meisoindigo	C17 H12 N2 O2	276.091	8.73	up	553.19	6.96179e+06	3.03524e+06	1.19765	0.000296833	1.64561	up	--	--	--	--	--	--	--	--	--	--	--
Com_8930_pos	3-(3-furylmethylidene)-1,5-dioxaspiro[5.5]undecane-2,4-dione	C14 H14 O5	262.084	6.196	down	263.091	8.69887e+06	2.2314e+07	-1.35905	0.000301486	1.30566	down	--	--	--	--	--	--	--	--	--	--	--
Com_4674_pos	Yangonin	C15 H14 O4	276.099	8.754	up	277.107	6.91759e+07	3.30668e+07	1.06489	0.000306052	2.59697	up	Yangonin; 4-Methoxy-6-[2-(4-methoxyphenyl)ethenyl]-2H-pyran-2-one	cpd:C09980	--	HMDB0034144	--	Phenylpropanoids and polyketides	Kavalactones	_	--	--	--
Com_16369_pos	Smyrindioloside	C20 H24 O10	424.137	9.983	up	425.144	8.37005e+06	3.76331e+06	1.15323	0.000317591	1.89217	up	--	--	--	HMDB0039037	--	Phenylpropanoids and polyketides	Coumarins and derivatives	Furanocoumarins	--	--	--
Com_14859_pos	Fraxinellone	C14 H16 O3	232.11	8.615	down	233.117	3.6989e+06	1.32715e+07	-1.84317	0.000325688	1.47348	down	--	--	--	--	--	--	--	--	--	--	--
Com_19255_pos	tert-Butyl N-[1-(aminocarbonyl)-3-methylbutyl]carbamate	C11 H22 N2 O3	230.163	6.396	up	231.17	1.60544e+06	674994	1.25002	0.000331684	1.32579	up	--	--	--	--	--	--	--	--	--	--	--
Com_12635_pos	9,17-Octadecadiene-12,14-diyne-1,11,16-triol	C18 H26 O3	290.188	11.878	down	291.195	1.43695e+06	5.45663e+06	-1.925	0.000332759	1.63511	down	--	--	--	--	--	--	--	--	--	--	--
Com_19877_pos	6-O-(2-Methylbutanoyl)-¦Á-D-glucopyranosyl ¦Á-D-glucopyranoside	C17 H30 O12	448.156	6.711	down	449.163	758614	4.25233e+06	-2.48681	0.000334783	1.06995	down	--	--	--	--	--	--	--	--	--	--	--
Com_5176_pos	1-(2,4-diphenyl-2,3-dihydro-1H-1,5-benzodiazepin-1-yl)propan-1-one	C24 H22 N2 O	354.165	10.798	up	355.172	2.79972e+07	1.07548e+07	1.38031	0.000348701	1.89214	up	--	--	--	--	--	--	--	--	--	--	--
Com_26116_pos	Nitenpyram	C11 H15 Cl N4 O2	270.088	5.197	up	271.095	5.61576e+06	3.62307e+06	0.632268	0.000349016	1.26909	up	Nitenpyram	cpd:C18511	--	--	--	--	--	--	--	--	--
Com_11367_pos	Sinapoyl O-hexoside	C17 H22 O10	386.121	9.682	down	387.128	4.45037e+06	1.58045e+07	-1.82834	0.000349272	1.11335	down	--	--	--	--	--	--	--	--	--	--	--
Com_35032_pos	Polygalic acid	C29 H44 O6	506.324	11.102	down	507.332	1.20123e+06	2.41242e+06	-1.00597	0.000368603	1.27654	down	--	--	--	--	--	--	--	--	--	--	--
Com_6550_pos	L-5-Hydroxytryptophan	C11 H12 N2 O3	220.085	2.428	down	221.092	2.89064e+06	2.53224e+07	-3.13096	0.000408479	2.68619	down	--	--	--	HMDB0000472	--	Organoheterocyclic compounds	Indoles and derivatives	Tryptamines and derivatives	--	--	--
Com_14272_pos	8,8-dimethyl-2-phenyl-4H,8H-pyrano[2,3-h]chromen-4-one	C20 H16 O3	304.112	14.247	down	305.12	5.36649e+06	1.16888e+07	-1.12307	0.000449498	1.78609	down	--	--	--	--	--	--	--	--	--	--	--
Com_6981_pos	Indole-3-carboxylic acid	C9 H7 N O2	161.048	7.045	down	162.055	4.40338e+06	1.32204e+07	-1.58609	0.000492145	1.10906	down	Indole-3-carboxylate; Indole-3-carboxylic acid	cpd:C19837	--	HMDB0003320	--	Organoheterocyclic compounds	Indoles and derivatives	Indolecarboxylic acids and derivatives	--	--	--
Com_21641_pos	Phytocassane E	C20 H28 O3	316.204	12.782	down	317.21	1.2623e+06	3.11148e+06	-1.30155	0.000510451	1.53511	down	--	--	--	HMDB0031773	--	Lipids and lipid-like molecules	Prenol lipids	Diterpenoids	--	--	--
Com_43170_pos	Cepharanthine	C37 H38 N2 O6	606.27	9.546	down	607.277	603122	1.12587e+06	-0.900513	0.000515858	1.9345	down	Cepharanthine	cpd:C09391	--	--	--	--	--	--	--	--	--
Com_39637_pos	Dehydropachymic Acid	C33 H50 O5	526.365	14.001	down	527.372	229487	603241	-1.39432	0.000524875	1.65703	down	--	--	--	--	--	--	--	--	--	--	--
Com_2866_pos	Antiarol	C9 H12 O4	184.073	9.488	up	185.081	5.32283e+07	1.51936e+07	1.80873	0.000550737	1.33049	up	Antiarol; 3,4,5-Trimethoxyphenol	cpd:C10765	--	--	--	--	--	--	--	--	--
Com_8396_pos	Succinic anhydride	C4 H4 O3	100.016	1.495	up	101.023	3.37756e+07	1.42732e+07	1.24267	0.000555627	2.30492	up	Succinic anhydride; Dihydro-2,5-furandione	cpd:C19524	--	HMDB0032523	--	Organoheterocyclic compounds	Oxolanes	_	--	--	--
Com_14065_pos	Geranylacetone	C13 H22 O	194.167	12.719	down	195.174	5.04107e+06	1.20066e+07	-1.25203	0.000557904	1.8608	down	--	--	--	HMDB0031846	--	Lipids and lipid-like molecules	Prenol lipids	Monoterpenoids	--	--	--
Com_20239_pos	1-(4-hydroxyphenyl)-2-phenylethan-1-one	C14 H12 O2	212.084	7.998	down	213.091	1.43379e+06	5.56023e+06	-1.95531	0.000574915	1.43567	down	--	--	--	--	--	--	--	--	--	--	--
Com_24737_pos	1,11-Undecanedicarboxylic acid	C13 H24 O4	244.167	11.752	down	245.174	2.05474e+06	3.84642e+06	-0.904562	0.00061044	1.65487	down	--	--	--	HMDB0002327	--	Lipids and lipid-like molecules	Fatty Acyls	Fatty acids and conjugates	--	--	--
Com_1215_pos	4-Methoxycinnamic acid	C10 H10 O3	160.052	8.75	up	161.059	3.58562e+08	1.94035e+08	0.885906	0.000621359	2.57046	up	--	--	--	HMDB0002040	--	Phenylpropanoids and polyketides	Cinnamic acids and derivatives	Cinnamic acids	--	--	--
Com_20118_pos	Dihydrokavain	C14 H16 O3	232.109	10.254	up	233.117	5.86875e+06	2.507e+06	1.22709	0.000622443	1.87478	up	--	--	--	HMDB0029504	--	Phenylpropanoids and polyketides	Kavalactones	_	--	--	--
Com_11178_pos	ethyl 4-(2,4-dichlorophenoxy)-3-nitrobenzoate	C15 H11 Cl2 N O5	372.022	1.344	up	373.029	8.48106e+06	3.82122e+06	1.15021	0.000649917	1.14545	up	--	--	--	--	--	--	--	--	--	--	--
Com_2525_pos	Uracil	C4 H4 N2 O2	112.027	2.186	up	113.034	1.20723e+08	6.08573e+07	0.988194	0.000671376	1.57822	up	Uracil	cpd:C00106	map00240 Pyrimidine metabolism;map00410 beta-Alanine metabolism;map00770 Pantothenate and CoA biosynthesis;map01100 Metabolic pathways	HMDB0000300	--	Organoheterocyclic compounds	Diazines	Pyrimidines and pyrimidine derivatives	--	--	--
Com_25356_pos	Kolavic acid	C20 H30 O4	334.214	10.593	down	335.221	585675	3.69176e+06	-2.65614	0.000709399	1.83739	down	--	--	--	--	--	--	--	--	--	--	--
Com_25082_pos	1,4-dihydro-1-Methyl-4-oxo-3-pyridinecarboxamide	C7 H8 N2 O2	152.058	9.772	up	153.066	4.76992e+06	3.12603e+06	0.609631	0.000710593	1.94248	up	--	--	--	HMDB0004194	--	Organoheterocyclic compounds	Pyridines and derivatives	Pyridinecarboxylic acids and derivatives	--	--	--
Com_14230_pos	Adenosine 3'5'-cyclic monophosphate	C10 H12 N5 O6 P	329.052	2.141	up	330.06	1.7925e+06	820672	1.12709	0.000720625	1.13604	up	--	--	--	--	--	--	--	--	--	--	--
Com_21119_pos	Demethoxycurcumin	C20 H18 O5	338.111	7.332	down	339.118	277586	3.20657e+06	-3.53003	0.00080767	2.34201	down	Demethoxycurcumin	cpd:C17742	map00945 Stilbenoid, diarylheptanoid and gingerol biosynthesis;map01110 Biosynthesis of secondary metabolites	HMDB0033801	--	Phenylpropanoids and polyketides	Diarylheptanoids	Linear diarylheptanoids	--	--	--
Com_2876_pos	Urolithin A	C13 H8 O4	228.042	13.804	down	229.049	2.77596e+07	4.94188e+07	-0.832072	0.000808319	1.18451	down	--	--	--	HMDB0013695	--	Phenylpropanoids and polyketides	Coumarins and derivatives	_	--	--	--
Com_4572_pos	N6,N6,N6-Trimethyl-L-lysine	C9 H20 N2 O2	188.152	1.264	up	189.16	7.69717e+07	4.17176e+07	0.883671	0.000813312	1.09608	up	N6,N6,N6-Trimethyl-L-lysine	cpd:C03793	map00310 Lysine degradation	HMDB0001325	--	Organic acids and derivatives	Carboxylic acids and derivatives	Amino acids, peptides, and analogues	--	--	--
Com_17678_pos	Tyramine	C8 H11 N O	137.084	1.851	down	138.091	3.95851e+06	6.93461e+06	-0.808859	0.00082008	1.01789	down	Tyramine; 2-(p-Hydroxyphenyl)ethylamine	cpd:C00483	map00350 Tyrosine metabolism;map00950 Isoquinoline alkaloid biosynthesis;map01110 Biosynthesis of secondary metabolites	HMDB0000306	--	Benzenoids	Benzene and substituted derivatives	Phenethylamines	--	--	--
Com_4580_pos	2,4-Dihydroxybenzoic acid	C7 H6 O4	154.027	5.826	up	155.034	4.94443e+07	1.69166e+07	1.54736	0.000837812	1.39334	up	--	--	--	HMDB0029666	--	Benzenoids	Benzene and substituted derivatives	Benzoic acids and derivatives	--	--	--
Com_13023_pos	Salvianolic acid C	C26 H20 O10	492.105	10.306	up	493.113	7.81851e+06	3.90776e+06	1.00055	0.000864587	1.33436	up	--	--	--	--	--	--	--	--	--	--	--
Com_13226_pos	Isorhamnetin-3-glucoside	C22 H22 O12	478.111	11.3	up	479.119	1.01091e+07	5.00544e+06	1.01409	0.00088527	1.50018	up	--	--	--	--	--	--	--	--	--	--	--
Com_8245_pos	Prohydrojasmon	C15 H26 O3	254.188	12.877	up	255.195	1.58158e+07	3.19468e+06	2.30762	0.000889146	1.63263	up	Prohydrojasmon	cpd:C18538	--	--	--	--	--	--	--	--	--
Com_33955_pos	13,14-dihydro-15-keto-tetranor Prostaglandin E2	C16 H26 O5	298.178	8.563	down	299.185	800355	1.82987e+06	-1.19303	0.000889619	1.52493	down	--	--	--	--	--	--	--	--	--	--	--
Com_20621_pos	N alpha-Acetyl-L-lysine	C8 H16 N2 O3	188.116	2.42	up	189.123	2.8538e+06	1.52537e+06	0.903726	0.000922534	1.16134	up	--	--	--	--	--	--	--	--	--	--	--
Com_1512_pos	L-Glutathione oxidized	C20 H32 N6 O12 S2	612.152	1.498	up	307.083	9.94111e+07	4.28938e+07	1.21264	0.00100515	1.18558	up	--	--	--	--	--	--	--	--	--	--	--
Com_12456_pos	N-[4-(6-methyl-1,3-benzothiazol-2-yl)phenyl]benzamide	C21 H16 N2 O S	366.074	7.336	down	367.082	7.03649e+06	1.47645e+07	-1.0692	0.00101634	1.51514	down	--	--	--	--	--	--	--	--	--	--	--
Com_3409_pos	1-(4-hydroxyphenyl)propane-1,2-diol	C9 H12 O3	150.068	8.755	up	151.075	1.07182e+08	6.52192e+07	0.716689	0.00103528	2.40254	up	--	--	--	--	--	--	--	--	--	--	--
Com_5825_pos	dCMP	C9 H14 N3 O7 P	307.058	2.026	up	308.065	5.88136e+07	2.81183e+07	1.06464	0.00108246	1.01457	up	dCMP; Deoxycytidylic acid; Deoxycytidine monophosphate; Deoxycytidylate; 2'-Deoxycytidine 5'-monophosphate	cpd:C00239	map00240 Pyrimidine metabolism;map01100 Metabolic pathways	HMDB0001202	--	Nucleosides, nucleotides, and analogues	Pyrimidine nucleotides	Pyrimidine deoxyribonucleotides	--	--	--
Com_15346_pos	trans-Zeatin-riboside	C15 H21 N5 O5	351.153	5.608	down	352.16	5.37072e+06	1.19285e+07	-1.15123	0.00110681	1.02648	down	--	--	--	--	--	--	--	--	--	--	--
Com_14452_pos	Wikstromol	C20 H22 O7	374.138	8.514	down	749.284	1.59425e+06	6.24539e+06	-1.96992	0.00120716	1.01243	down	--	--	--	HMDB0030598	--	Lignans, neolignans and related compounds	Furanoid lignans	Tetrahydrofuran lignans	--	--	--
Com_4886_pos	C-pentosyl-luteolin-C-hexoside	C26 H28 O15	580.143	10.057	up	581.151	5.33076e+07	2.79378e+07	0.932121	0.00121111	2.07478	up	--	--	--	--	--	--	--	--	--	--	--
Com_20580_pos	Homoharringtonine	C29 H39 N O9	545.263	11.093	up	546.27	2.25281e+06	346191	2.70208	0.00125871	1.54297	up	--	--	--	--	--	--	--	--	--	--	--
Com_41591_pos	Przewaquinone A	C19 H18 O4	310.12	10.657	down	311.128	433179	667107	-0.622954	0.00128735	1.19301	down	--	--	--	--	--	--	--	--	--	--	--
Com_16313_pos	Carbofuran	C12 H15 N O3	221.105	10.735	down	222.112	1.42299e+06	8.91986e+06	-2.6481	0.00130061	2.42147	down	Carbofuran; 2,2-Dimethyl-2,3-dihydro-7-benzofuranyl N-methylcarbamate	cpd:C14291	--	HMDB0031770	--	Organoheterocyclic compounds	Coumarans	_	--	--	--
Com_22231_pos	Phe-Phe	C18 H20 N2 O3	312.147	9.109	up	313.154	2.46864e+06	973017	1.34318	0.00139546	1.39063	up	--	--	--	HMDB0013302	--	Organic acids and derivatives	Carboxylic acids and derivatives	Amino acids, peptides, and analogues	--	--	--
Com_30965_pos	L-arginino-succinate	C10 H17 N4 O6	289.116	6.643	down	290.123	758342	1.6666e+06	-1.13599	0.00142008	1.56499	down	--	--	--	--	--	--	--	--	--	--	--
Com_7828_pos	1,7-Dimethoxyxanthone	C15 H12 O4	256.073	13.804	down	257.08	7.8102e+06	1.34042e+07	-0.779251	0.00150919	1.10391	down	--	--	--	--	--	--	--	--	--	--	--
Com_12639_pos	Auraptene	C19 H22 O3	298.157	13.446	down	299.164	1.66577e+06	8.09035e+06	-2.28001	0.0016451	1.78471	down	--	--	--	HMDB0034054	--	Lipids and lipid-like molecules	Prenol lipids	Terpene lactones	--	--	--
Com_13824_pos	myricetin 3-O-beta-D-galactopyranoside	C21 H20 O13	480.091	8.296	down	481.098	2.28708e+06	8.35379e+06	-1.86892	0.00166059	1.1115	down	--	--	--	HMDB0034358	--	Phenylpropanoids and polyketides	Flavonoids	Flavonoid glycosides	--	--	--
Com_332_pos	Isoferulic acid	C10 H10 O4	194.058	9.027	up	195.065	1.04373e+09	4.2268e+08	1.3041	0.00169311	1.47799	up	Isoferulic acid	cpd:C10470	--	HMDB0000955	--	Phenylpropanoids and polyketides	Cinnamic acids and derivatives	Hydroxycinnamic acids and derivatives	--	--	--
Com_24104_pos	Chalcone	C15 H12 O	208.089	10.228	up	209.096	3.42015e+06	1.32404e+06	1.36911	0.0017038	1.66017	up	Chalcone; Benzylideneacetophenone; 1,3-Diphenyl-2-propen-1-one	cpd:C01484	--	HMDB0003066	--	Phenylpropanoids and polyketides	Linear 1,3-diarylpropanoids	Chalcones and dihydrochalcones	--	--	--
Com_42453_pos	Osalmide	C13 H11 N O3	229.074	7.287	down	230.081	455040	770306	-0.759439	0.00180116	1.21476	down	--	--	--	--	--	--	--	--	--	--	--
Com_47508_pos	LysoPC 20:4	C28 H50 N O7 P	543.332	16.79	down	544.339	39811.7	123176	-1.62946	0.00185034	1.26655	down	--	--	--	--	--	--	--	--	--	--	--
Com_32740_pos	2-(acetyloxy)-3-amino-1-[1,2-di(acetyloxy)ethyl]-3-oxopropyl acetate	C13 H19 N O9	315.095	6.864	up	316.103	2.794e+06	1.38624e+06	1.01116	0.00186391	2.18355	up	--	--	--	--	--	--	--	--	--	--	--
Com_39431_pos	Isosilybin	C25 H22 O10	482.119	7.864	up	483.126	653284	262651	1.31457	0.00198492	1.16608	up	Isosilybin	cpd:C16808	--	HMDB0033322	--	Lignans, neolignans and related compounds	Flavonolignans	_	--	--	--
Com_31742_pos	Artemisinin	C15 H22 O5	282.146	10.099	down	283.153	1.6549e+06	2.76566e+06	-0.740882	0.00202156	1.49494	down	Qing Hau Sau; Artemisinin	cpd:C09538	--	--	--	--	--	--	--	--	--
Com_20795_pos	Asp-phe	C13 H16 N2 O5	280.106	7.042	up	281.113	1.78183e+06	892335	0.997702	0.00209204	1.01323	up	--	--	--	--	--	--	--	--	--	--	--
Com_21572_pos	Senkyunolide A	C12 H16 O2	192.115	11.971	down	193.122	1.85875e+06	5.67531e+06	-1.61036	0.00212084	1.33816	down	--	--	--	--	--	--	--	--	--	--	--
Com_1316_pos	YMK	C20 H32 N4 O5 S	422.194	13.014	down	423.201	3.34367e+06	3.89497e+07	-3.54211	0.00230027	1.33756	down	--	--	--	--	--	--	--	--	--	--	--
Com_11485_pos	(12Z)-9,10,11-trihydroxyoctadec-12-enoic acid	C18 H34 O5	352.222	12.242	up	353.23	1.31142e+07	4.29062e+06	1.61187	0.00231953	1.60666	up	--	--	--	--	--	--	--	--	--	--	--
Com_29088_pos	N-Sinapoylputrescine	C15 H22 N2 O4	294.158	6.719	up	295.165	818890	467241	0.809503	0.00235743	1.00834	up	--	--	--	--	--	--	--	--	--	--	--
Com_1388_pos	Nicotianamine	C12 H21 N3 O6	303.143	1.359	up	304.15	3.24539e+08	1.51837e+08	1.09587	0.00239911	2.24364	up	Nicotianamine	cpd:C05324	--	--	--	--	--	--	--	--	--
Com_789_pos	Isopimpinellin	C13 H10 O5	246.053	11.134	down	247.06	5.43021e+07	1.80625e+08	-1.73392	0.00246228	1.4539	down	Isopimpinellin; 5,8-Dimethoxypsoralen	cpd:C02162	map01110 Biosynthesis of secondary metabolites	HMDB0034312	--	Phenylpropanoids and polyketides	Coumarins and derivatives	Furanocoumarins	--	--	--
Com_4835_pos	Jasmone	C11 H16 O	164.12	11.971	down	165.127	1.32323e+07	5.02125e+07	-1.92398	0.00252055	1.26488	down	Jasmone; cis-Jasmone	cpd:C08490	--	HMDB0035601	--	Organic oxygen compounds	Organooxygen compounds	Carbonyl compounds	--	--	--
Com_29752_pos	(6R,S)-5-Formyl-5,6,7,8-tetrahydrofolic acid	C20 H23 N7 O7	473.154	6.316	down	474.161	1.19666e+06	2.79999e+06	-1.2264	0.00252737	1.06917	down	--	--	--	--	--	--	--	--	--	--	--
Com_32496_pos	1-(2,3,4,5,6-pentamethylbenzyl)azepane	C18 H29 N	259.23	12.035	down	260.237	898035	2.11958e+06	-1.23893	0.00257328	1.08871	down	--	--	--	--	--	--	--	--	--	--	--
Com_13459_pos	Isorhapontigenin	C15 H14 O4	258.089	8.757	up	259.096	1.49894e+07	6.76578e+06	1.14762	0.00261323	2.43651	up	--	--	--	HMDB0128522	--	Phenylpropanoids and polyketides	Stilbenes	_	--	--	--
Com_3213_pos	D-Erythro-sphingosine 1-phosphate	C18 H38 N O5 P	379.248	14.394	down	380.255	1.56474e+07	5.16678e+07	-1.72335	0.00263019	1.11182	down	--	--	--	HMDB0000277	--	Lipids and lipid-like molecules	Sphingolipids	Phosphosphingolipids	--	--	--
Com_2818_pos	Anhydroicaritin	C21 H20 O6	368.126	12.225	down	369.133	3.11858e+06	1.28098e+07	-2.03828	0.00264922	1.1823	down	--	--	--	--	--	--	--	--	--	--	--
Com_4539_pos	m-Cresol	C7 H8 O	108.057	11.878	down	109.065	2.32347e+07	4.73894e+07	-1.02828	0.00276128	1.40002	down	3-Cresol; m-Cresol; 3-Hydroxytoluene; 3-Methylphenol	cpd:C01467	--	HMDB0001858	--	Benzenoids	Phenols	Cresols	--	--	--
Com_37820_pos	Lupulin A	C30 H46 O11	582.303	12.907	down	583.31	228273	599480	-1.39295	0.00286083	1.14228	down	--	--	--	--	--	--	--	--	--	--	--
Com_15327_pos	DIMBOA glucoside	C15 H19 N O10	373.101	9.291	up	374.108	3.7927e+06	1.0432e+06	1.8622	0.00287817	1.25717	up	(2R)-2-beta-D-Glucopyranosyloxy-4-hydroxy-7-methoxy-(2H)-1,4-benzoxazin-3(4H)-one; DIMBOA glucoside	cpd:C15768	--	--	--	--	--	--	--	--	--
Com_47664_pos	Vincamine	C21 H26 N2 O3	354.193	11.822	down	355.201	89842.7	231112	-1.36312	0.00293253	1.64259	down	Vincamine	cpd:C09251	--	--	--	--	--	--	--	--	--
Com_7473_pos	Theaflavin	C29 H24 O12	564.127	11.468	up	565.134	3.63162e+07	1.70037e+07	1.09477	0.00295443	1.41046	up	--	--	--	HMDB0005788	--	Phenylpropanoids and polyketides	Flavonoids	Flavans	--	--	--
Com_37540_pos	Ganoderic acid C6	C30 H42 O8	530.286	12.965	down	531.294	582985	1.34442e+06	-1.20546	0.00296686	1.5546	down	--	--	--	--	--	--	--	--	--	--	--
Com_9245_pos	4-(4-chlorophenoxy)-3,5-dimethyl-1H-pyrazole	C11 H11 Cl N2 O	222.053	8.163	up	223.06	1.18198e+07	4.71082e+06	1.32716	0.00308464	1.57415	up	--	--	--	--	--	--	--	--	--	--	--
Com_7597_pos	DHZROG	C21 H33 N5 O10	515.223	11	up	516.231	2.80004e+07	8.3539e+06	1.74492	0.00308779	1.78876	up	--	--	--	--	--	--	--	--	--	--	--
Com_22933_pos	N-[2-(methylthio)-1,3-benzothiazol-6-yl]-2-(trifluoromethyl)benzamide	C16 H11 F3 N2 O S2	368.022	6.005	up	369.03	3.57302e+06	1.99148e+06	0.843302	0.0030939	1.0979	up	--	--	--	--	--	--	--	--	--	--	--
Com_7257_pos	6-Pentyl-2H-pyran-2-one	C10 H14 O2	166.099	11.22	down	167.106	9.50642e+06	2.24352e+07	-1.23879	0.00320976	1.28017	down	--	--	--	HMDB0031085	--	Organoheterocyclic compounds	Pyrans	Pyranones and derivatives	--	--	--
Com_34738_pos	Angiotensin IV	C40 H54 N8 O8	774.413	13.727	down	775.42	227964	1.40424e+06	-2.62291	0.00322592	1.72475	down	Angiotensin IV; Angiotensin II, 1-des-asn-2-arg	cpd:C15849	--	HMDB0001038	--	Organic acids and derivatives	Carboxylic acids and derivatives	Amino acids, peptides, and analogues	--	--	--
Com_14924_pos	Pterosin Z	C15 H20 O2	232.146	11.136	up	465.3	4.13287e+06	1.72559e+06	1.26005	0.00322989	1.55021	up	--	--	--	--	--	--	--	--	--	--	--
Com_31371_pos	gamma-Glu-Leu	C11 H20 N2 O5	260.137	7.627	down	261.144	540129	1.17758e+06	-1.12445	0.00323266	1.50044	down	--	--	--	HMDB0011171	--	Organic acids and derivatives	Carboxylic acids and derivatives	Amino acids, peptides, and analogues	--	--	--
Com_47602_pos	Bisulfurous Acid	C11 H8 O2	172.052	8.848	up	173.06	345897	193003	0.841715	0.00324881	1.6322	up	--	--	--	--	--	--	--	--	--	--	--
Com_27241_pos	Gomisin G	C30 H32 O9	536.203	14.152	up	537.21	3.49215e+06	1.39576e+06	1.32306	0.00367766	1.65749	up	Gomisin G	cpd:C17819	--	--	--	--	--	--	--	--	--
Com_13278_pos	Angeloyl-(+)-gomisin K3	C28 H36 O7	484.246	11.422	up	485.253	5.14972e+06	1.79087e+06	1.52383	0.00376488	1.17788	up	--	--	--	--	--	--	--	--	--	--	--
Com_209_pos	(3beta,9xi)-3-(beta-D-Glucopyranosyloxy)-14-hydroxycard-20(22)-enolide	C29 H44 O9	536.296	14.291	down	537.303	8.42045e+08	2.38735e+09	-1.50344	0.0039614	1.83159	down	--	--	--	--	--	--	--	--	--	--	--
Com_21341_pos	9-Hydroxy-(10E,12Z,15Z)-Octadecatrienoic Acid	C18 H30 O3	294.219	12.248	up	295.227	3.97817e+06	1.88836e+06	1.07497	0.00405713	1.37801	up	--	--	--	--	--	--	--	--	--	--	--
Com_23014_pos	5,7-dihydroxy-3-(4-hydroxyphenyl)-4H-chromen-4-one	C15 H10 O5	270.052	10.54	down	271.06	1.03131e+06	2.74112e+06	-1.41028	0.00407887	1.21902	down	--	--	--	--	--	--	--	--	--	--	--
Com_41743_pos	Artemether	C16 H26 O5	298.178	11.991	down	299.185	399906	814381	-1.02605	0.00410876	1.18551	down	--	--	--	HMDB0015643	--	Lipids and lipid-like molecules	Prenol lipids	Sesquiterpenoids	--	--	--
Com_43340_pos	tZROG	C21 H31 N5 O10	513.205	7.495	down	514.212	227190	566130	-1.31723	0.00413847	1.25335	down	--	--	--	--	--	--	--	--	--	--	--
Com_22619_pos	Ethyl ferulate	C12 H14 O4	222.09	9.734	down	467.17	1.7226e+06	5.86425e+06	-1.76736	0.0041589	1.58359	down	--	--	--	--	--	--	--	--	--	--	--
Com_1296_pos	Polygalaxanthone ¢õ	C26 H30 O15	582.158	10.278	down	583.165	1.28758e+08	2.81586e+08	-1.12891	0.00427909	2.12573	down	--	--	--	--	--	--	--	--	--	--	--
Com_23046_pos	N-(2-quinolinyl)-2,3-dihydro-1-benzofuran-6-carboxamide	C18 H14 N2 O2	290.1	9.849	down	291.107	3.03503e+06	4.8486e+06	-0.675857	0.00433959	1.45347	down	--	--	--	--	--	--	--	--	--	--	--
Com_8649_pos	3-hydroxy-2-octylpentanedioic acid	C13 H24 O5	242.152	11.97	down	243.159	4.41996e+06	2.0208e+07	-2.19282	0.0044907	1.27971	down	--	--	--	--	--	--	--	--	--	--	--
Com_46519_pos	Benzoyleneurea	C8 H6 N2 O2	162.044	8.141	up	347.076	504224	275472	0.872159	0.00464784	1.45332	up	--	--	--	--	--	--	--	--	--	--	--
Com_15843_pos	Ganoderic acid H	C32 H44 O9	572.296	14.247	up	573.303	9.38456e+06	3.83869e+06	1.28968	0.00465932	1.66397	up	--	--	--	HMDB0035987	--	Lipids and lipid-like molecules	Prenol lipids	Triterpenoids	--	--	--
Com_45826_pos	N-Acetylphenylalanine	C11 H13 N O3	207.089	10.196	up	208.097	517555	316198	0.710882	0.00487168	1.41739	up	--	--	--	HMDB0000512	--	Organic acids and derivatives	Carboxylic acids and derivatives	Amino acids, peptides, and analogues	--	--	--
Com_4082_pos	Linalool	C10 H18 O	154.136	12.131	down	155.143	3.39839e+07	6.83062e+07	-1.00716	0.00498903	1.27688	down	Linalool; 3,7-Dimethylocta-1,6-dien-3-ol; (RS)-Linalool	cpd:C03985	--	HMDB0036100	--	Lipids and lipid-like molecules	Prenol lipids	Monoterpenoids	--	--	--
Com_20046_pos	Cinnamyl acetate	C11 H12 O2	176.083	9.002	down	177.091	3.49105e+06	7.43565e+06	-1.0908	0.00500708	1.36536	down	Cinnamyl acetate; 3-Phenyl-2-propenyl acetate	cpd:C12299	--	HMDB0029699	--	Benzenoids	Benzene and substituted derivatives	Styrenes	--	--	--
Com_7480_pos	5-benzhydryl-1-(phenylsulfonyl)-1H-pyrazole	C22 H18 N2 O2 S	374.112	12.97	up	375.12	2.56106e+07	1.23119e+07	1.05669	0.0050752	1.25407	up	--	--	--	--	--	--	--	--	--	--	--
Com_31134_pos	Xanthotoxol geranyl ether	C21 H22 O4	338.152	10.24	up	339.16	1.76853e+06	1.10814e+06	0.674406	0.00521705	1.17408	up	--	--	--	HMDB0039309	--	Phenylpropanoids and polyketides	Coumarins and derivatives	Furanocoumarins	--	--	--
Com_19210_pos	Sphingosine (d18:1)	C18 H37 N O2	321.267	14.374	up	322.274	5.39684e+06	2.45941e+06	1.1338	0.00525136	1.1787	up	--	--	--	--	--	--	--	--	--	--	--
Com_8210_pos	Pleuromutilin	C22 H34 O5	400.224	10.231	up	401.232	2.28413e+07	6.37401e+06	1.84137	0.00532371	1.61213	up	Pleuromutilin; Pleuromulin	cpd:C09169	--	--	--	--	--	--	--	--	--
Com_35940_pos	S-Adenosyl-L-homocysteine	C14 H20 N6 O5 S	384.12	11.519	down	385.127	579101	1.17224e+06	-1.01738	0.00537205	1.53286	down	S-Adenosyl-L-homocysteine; S-Adenosylhomocysteine	cpd:C00021	map00270 Cysteine and methionine metabolism;map01100 Metabolic pathways;map01230 Biosynthesis of amino acids	HMDB0000939	--	Nucleosides, nucleotides, and analogues	5'-deoxyribonucleosides	5'-deoxy-5'-thionucleosides	--	--	--
Com_17491_pos	Eicosapentaenoic acid ethyl ester	C22 H34 O2	347.28	14.194	up	348.287	1.13219e+07	4.88791e+06	1.21183	0.00546019	1.89701	up	--	--	--	HMDB0039530	--	Lipids and lipid-like molecules	Fatty Acyls	Fatty acid esters	--	--	--
Com_13071_pos	Ingenol	C20 H28 O5	348.193	10.231	up	349.201	9.88212e+06	3.79866e+06	1.37933	0.00564406	1.36745	up	Ingenol	cpd:C09112	--	--	--	--	--	--	--	--	--
Com_13839_pos	N-Desmethyltramadol	C15 H23 N O2	232.146	11.925	down	233.154	3.57984e+06	8.46504e+06	-1.24162	0.00616185	1.55623	down	--	--	--	HMDB0061007	--	Benzenoids	Phenol ethers	Anisoles	--	--	--
Com_15461_pos	5-fluoro AKB48 N-(4-hydroxypentyl) metabolite	C23 H30 F N3 O2	437.192	11.016	up	438.199	8.69968e+06	2.61257e+06	1.73549	0.00617163	1.7137	up	--	--	--	--	--	--	--	--	--	--	--
Com_28166_pos	Danshenol C	C21 H20 O4	336.136	13.468	up	337.143	478162	212598	1.16937	0.0065168	1.29391	up	--	--	--	--	--	--	--	--	--	--	--
Com_33878_pos	Epinephrine	C9 H13 N O3	183.089	7.554	down	184.097	1.17593e+06	2.32537e+06	-0.983652	0.00658239	1.19429	down	--	--	--	HMDB0000068	--	Benzenoids	Phenols	Benzenediols	--	--	--
Com_1135_pos	(2R,3S,4S,5R,6R)-2-(hydroxymethyl)-6-(2-phenylethoxy)oxane-3,4,5-triol	C14 H20 O6	266.115	11.008	up	533.237	2.44573e+08	6.13786e+07	1.99445	0.00663897	1.46213	up	--	--	--	--	--	--	--	--	--	--	--
Com_6089_pos	¦Á-Propylaminopentiophenone	C14 H21 N O	219.162	8.961	down	220.169	3.21752e+06	1.97613e+07	-2.61866	0.00664971	1.50688	down	--	--	--	--	--	--	--	--	--	--	--
Com_17926_pos	Kinetin	C10 H9 N5 O	215.081	12.66	down	453.151	323771	3.9234e+06	-3.59906	0.00716384	2.35688	down	Kinetin; 6-Furfuryladenine	cpd:C08272	--	HMDB0012245	--	Organoheterocyclic compounds	Imidazopyrimidines	Purines and purine derivatives	--	--	--
Com_1289_pos	N-(4-butyl-2-methylphenyl)-N'-[4-(4-methylpiperazino)phenyl]urea	C23 H32 N4 O	380.253	14.524	down	381.261	7.74486e+07	1.81953e+08	-1.23225	0.00736281	1.00403	down	--	--	--	--	--	--	--	--	--	--	--
Com_15001_pos	2-Hydroxy-6-Aminopurine	C5 H5 N5 O	151.05	7.086	down	152.057	2.11725e+06	8.62481e+06	-2.0263	0.00744688	1.49327	down	--	--	--	HMDB0000403	--	Organoheterocyclic compounds	Imidazopyrimidines	Purines and purine derivatives	--	--	--
Com_13224_pos	senkyunolide O	C24 H28 O4	380.198	11.291	up	381.205	7.91521e+06	3.69927e+06	1.09739	0.00792462	1.30703	up	--	--	--	--	--	--	--	--	--	--	--
Com_8069_pos	Corylifol A	C25 H26 O4	390.183	11.291	up	391.19	2.24729e+07	6.95543e+06	1.69198	0.00799759	1.56369	up	--	--	--	--	--	--	--	--	--	--	--
Com_852_pos	Cytisine	C11 H14 N2 O	190.111	3.289	up	191.118	3.29575e+07	3.50126e+06	3.23466	0.00806172	1.0752	up	Cytisine	cpd:C10763	map00960 Tropane, piperidine and pyridine alkaloid biosynthesis;map01110 Biosynthesis of secondary metabolites	--	--	--	--	--	--	--	--
Com_193_pos	9-Oxo-ODE	C18 H30 O3	294.219	13.653	down	277.216	3.66446e+08	1.21049e+09	-1.72392	0.00837608	1.25368	down	--	--	--	HMDB0004669	--	Lipids and lipid-like molecules	Fatty Acyls	Lineolic acids and derivatives	--	--	--
Com_10074_pos	Apo-13-zeaxanthinone	C18 H26 O2	274.193	12.549	down	275.2	9.01141e+06	1.7974e+07	-0.996084	0.00841955	1.10352	down	--	--	--	--	--	--	--	--	--	--	--
Com_12360_pos	Benzoylpaeoniflorin	C30 H32 O12	584.187	11.9	up	585.195	7.52475e+06	3.27522e+06	1.20005	0.00853944	1.35707	up	--	--	--	--	--	--	--	--	--	--	--
Com_508_pos	Celestolide	C17 H24 O	284.173	9.591	down	267.17	2.06601e+08	7.01375e+08	-1.76334	0.00868307	1.7917	down	--	--	--	HMDB0031867	--	Benzenoids	Indanes	_	--	--	--
Com_554_pos	2-(2-acetyl-3,5-dihydroxyphenyl)acetic acid	C10 H10 O5	192.042	2.016	up	193.049	3.40599e+08	2.03597e+08	0.742353	0.00881305	1.02078	up	--	--	--	--	--	--	--	--	--	--	--
Com_19661_pos	VNH	C15 H24 N6 O5	184.089	10.232	up	185.096	5.98988e+06	2.49306e+06	1.26461	0.00903388	1.59536	up	--	--	--	--	--	--	--	--	--	--	--
Com_8557_pos	N-[4-chloro-2-(2-chlorobenzoyl)phenyl]-2-(4-methylpiperidino)acetamide	C21 H22 Cl2 N2 O2	404.108	7.582	up	405.115	2.54833e+07	1.43104e+07	0.832491	0.00925921	1.02529	up	--	--	--	--	--	--	--	--	--	--	--
Com_6618_pos	N-(9-oxodecyl)acetamide	C12 H23 N O2	213.173	9.988	down	214.18	2.51896e+06	1.39897e+07	-2.47347	0.00928056	1.15707	down	--	--	--	--	--	--	--	--	--	--	--
Com_5933_pos	Berberrubine	C19 H15 N O4	321.099	2.453	down	322.107	1.09012e+07	3.79694e+07	-1.80035	0.00944048	1.42442	down	--	--	--	HMDB0030266	--	Alkaloids and derivatives	Protoberberine alkaloids and derivatives	_	--	--	--
Com_25541_pos	Timosaponin A3	C39 H64 O13	740.434	14.388	down	741.439	1.59645e+06	3.37154e+06	-1.07854	0.00982817	1.30809	down	--	--	--	--	--	--	--	--	--	--	--
Com_37229_pos	5-Methylcytidine	C10 H15 N3 O5	257.102	8.067	down	515.212	522460	1.41577e+06	-1.4382	0.0102133	1.60992	down	--	--	--	HMDB0000982	--	Nucleosides, nucleotides, and analogues	Pyrimidine nucleosides	_	--	--	--
Com_6861_pos	Methyl 4-hydroxy-3-methoxycinnamate	C11 H12 O4	208.074	6.542	down	209.081	8.54262e+06	1.5233e+07	-0.834451	0.0102445	1.31504	down	--	--	--	--	--	--	--	--	--	--	--
Com_5454_pos	3-{[(4-chlorophenyl)sulfonyl]methyl}-N'-hydroxybenzenecarboximidamide	C14 H13 Cl N2 O3 S	324.032	1.304	down	325.039	2.80354e+07	4.96573e+07	-0.824754	0.0109103	1.36357	down	--	--	--	--	--	--	--	--	--	--	--
Com_1843_pos	4-Hydroxybenzaldehyde	C7 H6 O2	122.037	6.869	up	123.044	8.52464e+07	5.25331e+07	0.698413	0.0110667	1.32718	up	4-Hydroxybenzaldehyde; p-Hydroxybenzaldehyde	cpd:C00633	map01100 Metabolic pathways	HMDB0011718	--	Organic oxygen compounds	Organooxygen compounds	Carbonyl compounds	--	--	--
Com_14546_pos	(4-methoxyphenyl)(4-nitrophenyl)methanone	C14 H11 N O4	257.069	10.927	down	258.076	473006	1.38312e+06	-1.548	0.011278	1.07415	down	--	--	--	--	--	--	--	--	--	--	--
Com_31778_pos	7-Hydroxy-4-methyl-8-nitrocoumarin	C10 H7 N O5	221.031	1.603	up	222.039	3.626e+06	2.12742e+06	0.769271	0.0114523	1.18558	up	--	--	--	--	--	--	--	--	--	--	--
Com_11317_pos	N1-(5-methylisoxazol-3-yl)-2-cyano-3-(4-cyanophenyl)acrylamide	C15 H10 N4 O2	278.078	9.663	down	279.085	9.28351e+06	1.73414e+07	-0.901477	0.0116699	1.34095	down	--	--	--	--	--	--	--	--	--	--	--
Com_11195_pos	5,6-diphenyl-3-(2-pyridyl)-1,2,4-triazine	C20 H14 N4	310.12	8.069	up	311.128	2.05213e+07	1.18452e+07	0.792815	0.0116989	1.11627	up	--	--	--	--	--	--	--	--	--	--	--
Com_13808_pos	Arecoline	C8 H13 N O2	155.095	8.374	down	156.102	2.21033e+06	9.60703e+06	-2.11983	0.0123032	1.78195	down	Arecoline	cpd:C10129	--	HMDB0030353	--	Alkaloids and derivatives	_	_	--	--	--
Com_7053_pos	Salicylic acid O-glucoside	C13 H16 O8	300.084	7.042	down	301.091	1.18005e+07	3.08024e+07	-1.3842	0.0130051	1.28388	down	--	--	--	--	--	--	--	--	--	--	--
Com_19142_pos	Inositol	C6 H12 O6	180.063	11.645	up	181.071	4.0498e+06	2.09352e+06	0.951924	0.0131781	1.37247	up	myo-Inositol; D-myo-Inositol; 1D-myo-Inositol; L-myo-Inositol; 1L-myo-Inositol; meso-Inositol; Inositol; Dambose; Cyclohexitol; Meat sugar; Bios I	cpd:C00137	map00052 Galactose metabolism;map00053 Ascorbate and aldarate metabolism;map00562 Inositol phosphate metabolism;map01100 Metabolic pathways;map02010 ABC transporters;map04070 Phosphatidylinositol signaling system	HMDB0000211	--	Organic oxygen compounds	Organooxygen compounds	Alcohols and polyols	--	--	--
Com_33962_pos	(4E)-1,7-bis(3,4-dihydroxyphenyl)hept-4-en-3-one	C19 H20 O5	328.131	7.291	up	311.128	2.07223e+06	1.12654e+06	0.879286	0.0134076	1.08115	up	--	--	--	--	--	--	--	--	--	--	--
Com_48109_pos	Uridine 5'-monophosphate	C9 H13 N2 O9 P	324.036	1.757	up	325.043	208520	125232	0.73559	0.0134613	1.33146	up	UMP; Uridylic acid; Uridine monophosphate; Uridine 5'-monophosphate; 5'Uridylic acid	cpd:C00105	map00240 Pyrimidine metabolism;map01100 Metabolic pathways	HMDB0000288	--	Nucleosides, nucleotides, and analogues	Pyrimidine nucleotides	Pyrimidine ribonucleotides	--	--	--
Com_4382_pos	Isophorone	C9 H14 O	138.104	10.604	down	139.112	2.53631e+07	4.7314e+07	-0.899538	0.0141125	1.16623	down	Isophorone; 1,1,3-Trimethyl-3-cyclohexene-5-one	cpd:C14743	--	HMDB0031195	--	Organooxygen compounds	Carbonyl compounds	Ketones	--	--	--
Com_10957_pos	WLH	C23 H30 N6 O4	908.474	14.257	down	909.481	265917	4.29872e+06	-4.01486	0.0146341	1.42877	down	--	--	--	--	--	--	--	--	--	--	--
Com_8681_pos	Pomolic acid beta-D-glucopyranosyl ester	C36 H58 O9	634.406	14.904	down	617.402	1.29444e+06	3.89983e+06	-1.59108	0.0153683	1.01129	down	--	--	--	--	--	--	--	--	--	--	--
Com_417_pos	13,14-Dihydro-15-keto Prostaglandin A2	C20 H30 O4	334.212	13.656	down	335.219	1.67166e+08	4.84254e+08	-1.53448	0.015717	1.06208	down	--	--	--	--	--	--	--	--	--	--	--
Com_26539_pos	Tianshic acid	C18 H37 N O5	347.267	12.251	up	348.274	2.31965e+06	983296	1.23821	0.0165973	1.13748	up	--	--	--	--	--	--	--	--	--	--	--
Com_19384_pos	2-(2-amino-3-methylbutanamido)-3-phenylpropanoic acid	C14 H20 N2 O3	264.147	7.434	down	265.155	2.56832e+06	4.21955e+06	-0.716266	0.016812	1.44275	down	--	--	--	--	--	--	--	--	--	--	--
Com_7590_pos	(-)-Caryophyllene oxide	C15 H24 O	237.209	14.073	down	221.19	2.42555e+07	3.66815e+07	-0.59674	0.0188746	1.28754	down	--	--	--	--	--	--	--	--	--	--	--
Com_7620_pos	3-[(4-chlorobenzyl)thio]-4-methyl-5-undecyl-4H-1,2,4-triazole	C21 H32 Cl N3 S	393.202	11.29	up	394.209	3.01458e+07	1.40517e+07	1.10121	0.0191651	1.51202	up	--	--	--	--	--	--	--	--	--	--	--
Com_71_pos	3-Carene	C10 H16	136.125	12.717	down	137.132	3.32331e+09	5.2184e+09	-0.650985	0.019743	1.4783	down	--	--	--	HMDB0035619	--	Lipids and lipid-like molecules	Prenol lipids	Monoterpenoids	--	--	--
Com_22651_pos	(2E)-6-hydroxy-2-methyl-6-(4-methylphenyl)hept-2-enoic acid	C15 H20 O3	230.128	13.765	up	231.135	3.06069e+06	1.14042e+06	1.42429	0.0206687	1.29084	up	--	--	--	--	--	--	--	--	--	--	--
Com_33617_pos	S-Methyl-5'-thioadenosine	C11 H15 N5 O3 S	297.09	1.296	up	298.097	898789	440338	1.02937	0.0208393	1.35666	up	5'-Methylthioadenosine; Methylthioadenosine; S-Methyl-5'-thioadenosine; 5-Methylthioadenosine; 5'-Deoxy-5'-(methylthio)adenosine; Thiomethyladenosine; MTA	cpd:C00170	map00270 Cysteine and methionine metabolism;map00908 Zeatin biosynthesis;map01100 Metabolic pathways	HMDB0001173	--	Nucleosides, nucleotides, and analogues	5'-deoxyribonucleosides	5'-deoxy-5'-thionucleosides	--	--	--
Com_44517_pos	Steviolbioside	C32 H50 O13	642.326	12.196	down	665.315	204687	516985	-1.3367	0.0251752	1.48723	down	--	--	--	HMDB0036707	--	Lipids and lipid-like molecules	Prenol lipids	Terpene glycosides	--	--	--
Com_15897_pos	1-Methyladenosine	C11 H15 N5 O4	281.112	1.851	up	282.12	9.72563e+06	6.32921e+06	0.619766	0.0252461	1.48173	up	1-Methyladenosine	cpd:C02494	--	HMDB0003331	--	Nucleosides, nucleotides, and analogues	Purine nucleosides	_	--	--	--
Com_5344_pos	Coumalic acid	C6 H4 O4	140.011	1.636	down	141.018	1.19973e+07	3.69623e+07	-1.62334	0.025657	1.40868	down	--	--	--	--	--	--	--	--	--	--	--
Com_33982_pos	1-(3,4-dimethoxyphenyl)ethan-1-one oxime	C10 H13 N O3	195.089	11.298	up	196.097	2.75873e+06	1.39009e+06	0.988827	0.0266791	1.46848	up	--	--	--	--	--	--	--	--	--	--	--
Com_31494_pos	Ziyuglycoside I	C41 H66 O13	766.447	14.577	down	767.453	162192	1.29699e+06	-2.99939	0.0269165	1.63515	down	--	--	--	--	--	--	--	--	--	--	--
Com_45380_pos	Indole-3-acetic acid	C10 H9 N O2	175.063	10.135	up	176.07	911911	590079	0.627985	0.0273526	1.17644	up	Indole-3-acetate; Indole-3-acetic acid; (Indol-3-yl)acetate; Indoleacetate; Indoleacetic acid; IAA	cpd:C00954	map00380 Tryptophan metabolism;map01100 Metabolic pathways;map04075 Plant hormone signal transduction	HMDB0000197	--	Organoheterocyclic compounds	Indoles and derivatives	Indolyl carboxylic acids and derivatives	--	--	--
Com_22218_pos	dATP	C10 H16 N5 O12 P3	491.002	13.805	down	492.009	1.70127e+06	3.96694e+06	-1.22141	0.0285667	1.58602	down	dATP; 2'-Deoxyadenosine 5'-triphosphate; Deoxyadenosine 5'-triphosphate; Deoxyadenosine triphosphate	cpd:C00131	map00230 Purine metabolism;map01100 Metabolic pathways	HMDB0001532	--	Nucleosides, nucleotides, and analogues	Purine nucleotides	Purine deoxyribonucleotides	--	--	--
Com_43152_pos	Decursin	C19 H20 O5	328.131	10.199	up	329.138	1.13617e+06	728499	0.641184	0.0321143	1.14861	up	Decursin	cpd:C09258	--	--	--	--	--	--	--	--	--
Com_35557_pos	Docosatrienoic acid	C22 H38 O2	334.285	15.376	down	335.292	888224	1.66407e+06	-0.90572	0.0324587	1.11108	down	--	--	--	HMDB0002823	--	Lipids and lipid-like molecules	Fatty Acyls	Fatty acids and conjugates	--	--	--
Com_28518_pos	PC (14:0e/3:0)	C25 H52 N O7 P	509.348	15.204	down	510.356	1.00287e+06	2.10021e+06	-1.0664	0.0341623	1.2407	down	--	--	--	--	--	--	--	--	--	--	--
Com_9210_pos	Kynurenic acid	C10 H7 N O3	207.053	7.746	down	208.06	1.00779e+07	1.98789e+07	-0.980039	0.0347284	1.14821	down	4-Hydroxy-2-quinolinecarboxylic acid; Kynurenic acid; Kynurenate	cpd:C01717	map00380 Tryptophan metabolism;map01100 Metabolic pathways	HMDB0000715	--	Organoheterocyclic compounds	Quinolines and derivatives	Quinoline carboxylic acids	--	--	--
Com_32156_pos	6-methyl-4-(morpholinomethyl)-2H-chromen-2-one	C15 H17 N O3	259.12	8.637	up	260.128	1.26256e+06	776642	0.701035	0.0348033	1.07602	up	--	--	--	--	--	--	--	--	--	--	--
Com_1427_pos	Paliperidone	C23 H27 F N4 O3	426.204	11.291	up	427.211	1.76747e+08	8.04068e+07	1.1363	0.0366671	1.43091	up	Paliperidone; 9-Hydroxyrisperidone	cpd:C21516	--	HMDB0015396	--	Organoheterocyclic compounds	Pyridopyrimidines	_	--	--	--
Com_739_pos	6-Methylquinoline	C10 H9 N	143.073	6.749	down	144.081	9.69531e+07	1.83153e+08	-0.91769	0.0370664	1.29975	down	--	--	--	HMDB0033115	--	Organoheterocyclic compounds	Quinolines and derivatives	_	--	--	--
Com_192_pos	Byakangelicin	C17 H18 O7	334.105	10.701	down	335.112	8.0911e+08	1.30971e+09	-0.694836	0.0382333	1.22661	down	Byakangelicin	cpd:C09141	--	HMDB0030651	--	Phenylpropanoids and polyketides	Coumarins and derivatives	Furanocoumarins	--	--	--
Com_4095_pos	Dihydrojasmone	C11 H18 O	166.136	11.548	down	167.143	2.74237e+07	4.76243e+07	-0.796275	0.0393507	1.21601	down	--	--	--	HMDB0031565	--	Organooxygen compounds	Carbonyl compounds	Ketones	--	--	--
Com_52_pos	Citral	C10 H16 O	152.12	12.453	down	153.127	2.94226e+09	5.14123e+09	-0.805187	0.0420865	1.24093	down	--	--	--	--	--	--	--	--	--	--	--
Com_17062_pos	4,4'-dimethoxy[1,1'-biphenyl]-2-carbonitrile	C15 H13 N O2	239.094	8.712	up	240.102	6.09718e+06	2.58639e+06	1.2372	0.0431412	1.18114	up	--	--	--	--	--	--	--	--	--	--	--
Com_44070_pos	Lysope 16:0	C21 H44 N O7 P	453.284	12.938	down	454.291	365773	693042	-0.921995	0.0455903	1.20033	down	--	--	--	--	--	--	--	--	--	--	--
Com_24768_pos	Acetaminophen	C8 H9 N O2	151.063	10.214	up	152.07	2.79709e+06	1.53191e+06	0.868595	0.0460709	1.04669	up	Acetaminophen; Paracetamol	cpd:C06804	--	HMDB0001859	--	Benzenoids	Phenols	1-hydroxy-2-unsubstituted benzenoids	--	--	--
Com_1067_pos	D-(+)-Camphor	C10 H16 O	170.131	11.541	down	171.138	1.32297e+08	2.27331e+08	-0.781013	0.0463541	1.07395	down	--	--	--	--	--	--	--	--	--	--	--
Com_11904_pos	Flavokawain B	C17 H16 O4	284.104	13.002	down	285.111	1.66566e+06	4.95031e+06	-1.57143	0.0478282	1.0162	down	--	--	--	HMDB0033691	--	Phenylpropanoids and polyketides	Linear 1,3-diarylpropanoids	Chalcones and dihydrochalcones	--	--	--
Com_32619_pos	Tetranor-12R-HETE	C16 H26 O3	266.187	13.713	up	267.194	2.83403e+06	1.43558e+06	0.981218	0.025996	1.10131	up	--	--	--	--	LMFA01050143	--	--	--	Fatty Acyls [FA]	Fatty Acids and Conjugates [FA01]	Hydroxy fatty acids [FA0105]
Com_24027_pos	Capric acid	C10 H20 O2	172.146	10.49	down	173.154	1.44519e+06	3.45805e+06	-1.2587	3.87619e-05	1.29393	down	--	--	--	HMDB0000511	LMFA01010010	Lipids and lipid-like molecules	Fatty Acyls	Fatty acids and conjugates	Fatty Acyls [FA]	Fatty Acids and Conjugates [FA01]	Straight chain fatty acids [FA0101]
Com_24172_pos	Docosahexaenoic Acid	C22 H32 O2	345.264	14.676	up	346.271	5.72293e+06	1.20242e+06	2.25081	4.07369e-05	1.83014	up	(4Z,7Z,10Z,13Z,16Z,19Z)-Docosahexaenoic acid; 4,7,10,13,16,19-Docosahexaenoic acid; Docosahexaenoic acid; Docosahexaenoate	cpd:C06429	map01040 Biosynthesis of unsaturated fatty acids	HMDB0002183	LMFA01031176	Lipids and lipid-like molecules	Fatty Acyls	Fatty acids and conjugates	Fatty Acyls [FA]	Fatty Acids and Conjugates [FA01]	Unsaturated fatty acids [FA0103]
Com_9943_pos	Myristoleic Acid	C14 H26 O2	226.193	14.012	down	227.2	1.47016e+07	2.39355e+07	-0.703178	0.000161082	1.04886	down	Myristoleic acid; (9Z)-Tetradecenoic acid; 9-Tetradecenoic acid; (Z)-Tetradec-9-enoic acid	cpd:C08322	--	HMDB0002000	LMFA01030051	Lipids and lipid-like molecules	Fatty Acyls	Fatty acids and conjugates	Fatty Acyls [FA]	Fatty Acids and Conjugates [FA01]	Unsaturated fatty acids [FA0103]
Com_10205_pos	14,15-Dehydrocrepenynic acid	C18 H28 O2	276.209	13.063	down	277.216	3.79338e+06	2.01599e+07	-2.40994	0.000367493	1.43065	down	--	--	--	--	LMFA01031062	--	--	--	Fatty Acyls [FA]	Fatty Acids and Conjugates [FA01]	Unsaturated fatty acids [FA0103]
Com_364_pos	Palmitoleic Acid	C16 H30 O2	276.209	13.657	down	277.216	2.03378e+08	7.23416e+08	-1.83066	0.00584084	1.39264	down	(9Z)-Hexadecenoic acid; Palmitoleic acid; cis-9-Hexadecenoic acid; (9Z)-Hexadec-9-enoate	cpd:C08362	map00061 Fatty acid biosynthesis	HMDB0012328	LMFA01030056	Lipids and lipid-like molecules	Fatty Acyls	Fatty acids and conjugates	Fatty Acyls [FA]	Fatty Acids and Conjugates [FA01]	Unsaturated fatty acids [FA0103]
Com_4317_pos	1,2-dihydroxyheptadec-16-yn-4-yl acetate	C19 H34 O4	326.245	14.249	down	327.253	1.35851e+07	4.69441e+07	-1.78891	3.34891e-05	1.4631	down	--	--	--	--	LMFA05000645	--	--	--	Fatty Acyls [FA]	Fatty alcohols [FA05]	_
Com_7583_pos	2,4-dihydroxyheptadec-16-en-1-yl acetate	C19 H36 O4	350.246	13.282	down	351.252	2.98409e+06	7.42008e+06	-1.31414	0.000272155	1.03586	down	--	--	--	--	LMFA05000640	--	--	--	Fatty Acyls [FA]	Fatty alcohols [FA05]	_
Com_13760_pos	1,4-dihydroxyheptadec-16-en-2-yl acetate	C19 H36 O4	310.25	14.121	down	311.258	4.67151e+06	1.10225e+07	-1.23849	0.00741831	1.9664	down	--	--	--	--	LMFA05000641	--	--	--	Fatty Acyls [FA]	Fatty alcohols [FA05]	_
Com_4813_pos	N-Palmitoyl taurine	C18 H37 N O4 S	381.257	14.523	down	382.264	1.32713e+07	3.60818e+07	-1.44296	0.00470372	1.04029	down	--	--	--	--	LMFA08020080	--	--	--	Fatty Acyls [FA]	Fatty amides [FA08]	N-acyl amines [FA0802]
Com_14786_pos	Lipoamide	C8 H15 N O S2	205.059	2.146	down	206.066	5.30738e+06	9.27855e+06	-0.8059	0.00369307	1.33073	down	Lipoamide; Thioctic acid amide	cpd:C00248	--	HMDB0000962	LMFA08010006	Organoheterocyclic compounds	Dithiolanes	Lipoamides	Fatty Acyls [FA]	Fatty amides [FA08]	Primary amides [FA0801]
Com_9016_pos	Acetyl-L-carnitine	C9 H17 N O4	203.116	7.562	down	204.123	1.05749e+07	2.63963e+07	-1.31968	0.000477226	1.96336	down	--	--	--	HMDB0000201	LMFA07070050	Lipids and lipid-like molecules	Fatty Acyls	Fatty acid esters	Fatty Acyls [FA]	Fatty esters [FA07]	Fatty acyl carnitines [FA0707]
Com_2646_pos	LPC 18:3	C26 H48 N O7 P	517.317	14.236	down	518.324	1.90506e+07	6.12202e+07	-1.68417	0.00492946	1.55169	down	--	--	--	--	LMGP01050128	--	--	--	Glycerophospholipids [GP]	Glycerophosphocholines [GP01]	Monoacylglycerophosphocholines [GP0105]
Com_3843_pos	Resveratrol	C14 H12 O3	228.078	9.86	up	229.086	2.9293e+07	9.55304e+06	1.61652	0.00183581	1.5493	up	Resveratrol; 3,4',5-Trihydroxystilbene; trans-Resveratrol	cpd:C03582	map00945 Stilbenoid, diarylheptanoid and gingerol biosynthesis;map01110 Biosynthesis of secondary metabolites	HMDB0003747	LMPK13090005	Phenylpropanoids and polyketides	Stilbenes	_	Polyketides [PK]	Aromatic polyketides [PK13]	Diphenyl ethers, biphenyls, dibenzyls and stilbenes [PK1309]
Com_15413_pos	Rottlerin	C30 H28 O8	516.182	11.093	up	517.189	1.27159e+07	1.30485e+06	3.28468	0.000312795	2.72586	up	Rottlerin	cpd:C10721	--	--	LMPK12120428	--	--	--	Polyketides [PK]	Flavonoids [PK12]	Chalcones and dihydrochalcones [PK1212]
Com_2502_pos	Hesperetin 5-O-glucoside	C22 H24 O11	464.132	10.559	down	465.139	493554	3.25275e+07	-6.04231	9.7288e-10	1.93557	down	--	--	--	HMDB0037535	LMPK12140377	Phenylpropanoids and polyketides	Flavonoids	Flavonoid glycosides	Polyketides [PK]	Flavonoids [PK12]	Flavanones [PK1214]
Com_22889_pos	Poncirin	C28 H34 O14	616.178	10.607	up	617.185	5.5166e+06	1.87754e+06	1.55494	0.00342605	1.49186	up	Poncirin; Isosakuranetin 7-O-neohesperidoside	cpd:C09830	--	HMDB0037487	LMPK12140333	Phenylpropanoids and polyketides	Flavonoids	Flavonoid glycosides	Polyketides [PK]	Flavonoids [PK12]	Flavanones [PK1214]
Com_8767_pos	(+)-Catechin	C15 H14 O6	290.079	8.134	up	291.087	9.46248e+06	2.49801e+06	1.92144	6.70558e-06	1.44839	up	(+)-Catechin; D-Catechin; Cyanidanol; (2R-trans)-2-(3,4-Dihydroxyphenyl)-3,4-dihydro-2H-1-benzopyran-3,5,7-triol; (2R,3S)-Catechin; (2R,3S)-(+)-Catechin; Cianidanol	cpd:C06562	map00941 Flavonoid biosynthesis;map01110 Biosynthesis of secondary metabolites	HMDB0037953	LMPK12020001	Phenylpropanoids and polyketides	Flavonoids	Flavans	Polyketides [PK]	Flavonoids [PK12]	Flavans, Flavanols and Leucoanthocyanidins [PK1202]
Com_1198_pos	Epigallocatechin	C15 H14 O7	306.076	1.505	up	307.083	1.10738e+08	4.25242e+07	1.3808	0.000360142	1.29555	up	--	--	--	HMDB0141542	LMPK12020004	Phenylpropanoids and polyketides	Flavonoids	Flavans	Polyketides [PK]	Flavonoids [PK12]	Flavans, Flavanols and Leucoanthocyanidins [PK1202]
Com_4862_pos	Tricin	C17 H14 O7	330.073	8.093	up	331.081	1.40416e+07	4.38511e+06	1.67902	1.89046e-05	1.29922	up	Tricin; Tricetin 3',5'-di-methyl ether; 3',5'-O-Dimethyltricetin	cpd:C10193	--	--	LMPK12110873	--	--	--	Polyketides [PK]	Flavonoids [PK12]	Flavones and Flavonols [PK1211]
Com_11185_pos	Myricetin	C15 H10 O8	318.037	8.303	down	319.044	2.53477e+06	1.24877e+07	-2.30058	5.77602e-05	1.36903	down	Myricetin; 3,5,7,3',4',5'-Hexahydroxyflavone	cpd:C10107	map00941 Flavonoid biosynthesis;map00944 Flavone and flavonol biosynthesis	HMDB0002755	LMPK12110001	Phenylpropanoids and polyketides	Flavonoids	Flavones	Polyketides [PK]	Flavonoids [PK12]	Flavones and Flavonols [PK1211]
Com_10185_pos	Laricitrin	C16 H12 O8	332.053	8.91	down	333.06	7.40965e+06	2.34609e+07	-1.66278	0.000888536	1.12654	down	Laricitrin; 3'-O-Methylmyricetin	cpd:C12633	map00944 Flavone and flavonol biosynthesis	--	LMPK12112482	--	--	--	Polyketides [PK]	Flavonoids [PK12]	Flavones and Flavonols [PK1211]
Com_33218_pos	ladanein	C17 H14 O6	314.079	11.465	down	315.086	761282	1.36336e+06	-0.840662	0.00353767	1.17906	down	--	--	--	--	LMPK12111165	--	--	--	Polyketides [PK]	Flavonoids [PK12]	Flavones and Flavonols [PK1211]
Com_37267_pos	Epimedin A	C39 H50 O20	838.29	9.867	down	839.297	1.1149e+06	2.0903e+06	-0.9068	0.00500551	1.65182	down	--	--	--	--	LMPK12112013	--	--	--	Polyketides [PK]	Flavonoids [PK12]	Flavones and Flavonols [PK1211]
Com_10215_pos	Robinin	C33 H40 O19	740.216	7.567	up	741.225	1.55501e+07	4.75753e+06	1.70864	0.00812378	1.86185	up	Robinin	cpd:C10178	--	--	LMPK12111685	--	--	--	Polyketides [PK]	Flavonoids [PK12]	Flavones and Flavonols [PK1211]
Com_37263_pos	Glabrene	C20 H18 O4	322.12	9.912	down	323.128	926729	1.63836e+06	-0.822031	0.00456097	1.624	down	--	--	--	HMDB0029530	LMPK12080060	Phenylpropanoids and polyketides	Isoflavonoids	Pyranoisoflavonoids	Polyketides [PK]	Flavonoids [PK12]	Isoflavans [PK1208]
Com_15250_pos	Formononetin	C16 H12 O4	268.073	8.762	up	269.081	1.37367e+07	5.6534e+06	1.28084	9.35314e-07	2.84946	up	Formononetin	cpd:C00858	map00943 Isoflavonoid biosynthesis;map01110 Biosynthesis of secondary metabolites	HMDB0005808	LMPK12050037	Phenylpropanoids and polyketides	Isoflavonoids	O-methylated isoflavonoids	Polyketides [PK]	Flavonoids [PK12]	Isoflavonoids [PK1205]
Com_20067_pos	Puerarin	C21 H20 O9	416.111	10.471	up	417.118	5.86161e+06	1.44035e+06	2.02487	1.5267e-05	1.75677	up	Puerarin	cpd:C10524	--	--	LMPK12050005	--	--	--	Polyketides [PK]	Flavonoids [PK12]	Isoflavonoids [PK1205]
Com_25710_pos	Wighteone	C20 H18 O5	338.114	11.772	down	339.121	958594	1.93206e+06	-1.01114	0.0308514	1.11447	down	Wighteone	cpd:C10542	--	--	LMPK12050188	--	--	--	Polyketides [PK]	Flavonoids [PK12]	Isoflavonoids [PK1205]
Com_1743_pos	Gossypol	C30 H30 O8	518.196	8.066	up	519.203	2.51079e+08	1.35547e+08	0.889348	0.00748014	1.39709	up	Gossypol	cpd:C07667	map00909 Sesquiterpenoid and triterpenoid biosynthesis;map01110 Biosynthesis of secondary metabolites	HMDB0040723	LMPR0103330002	Lipids and lipid-like molecules	Prenol lipids	Sesquiterpenoids	Prenol Lipids [PR]	Isoprenoids [PR01]	C15 isoprenoids (sesquiterpenes) [PR0103]
Com_40317_pos	Phytanic acid	C20 H40 O2	312.303	14.237	down	313.31	331383	818689	-1.30482	0.00961098	1.72561	down	Phytanate; Phytanic acid; 3,7,11,15-Tetramethylhexadecanoic acid	cpd:C01607	--	HMDB0000801	LMPR0104010004	Lipids and lipid-like molecules	Prenol lipids	Diterpenoids	Prenol Lipids [PR]	Isoprenoids [PR01]	C20 isoprenoids (diterpenes) [PR0104]
Com_8902_pos	19-Nortestosterone	C18 H26 O2	274.193	13.591	down	275.2	9.57275e+06	2.09542e+07	-1.13023	0.0162059	1.44953	down	--	--	--	HMDB0002725	LMST02010044	Lipids and lipid-like molecules	Steroids and steroid derivatives	Estrane steroids	Sterol Lipids [ST]	Steroids [ST02]	C18 steroids (estrogens) and derivatives [ST0201]
Com_15251_pos	Cortisone	C21 H28 O5	742.375	12.481	down	743.383	764047	7.78345e+06	-3.34868	0.000432399	2.61785	down	Cortisone; 17alpha,21-Dihydroxy-4-pregnene-3,11,20-trione; Kendall's compound E; Reichstein's substance Fa	cpd:C00762	map01100 Metabolic pathways	HMDB0002802	LMST02030090	Lipids and lipid-like molecules	Steroids and steroid derivatives	Hydroxysteroids	Sterol Lipids [ST]	Steroids [ST02]	C21 steroids (gluco/mineralocorticoids, progestogins) and derivatives [ST0203]
Com_28780_pos	Bufotaline	C26 H36 O6	444.251	11.912	down	445.257	685657	2.13752e+06	-1.64038	0.00200195	1.37317	down	--	--	--	--	LMST01130023	--	--	--	Sterol Lipids [ST]	Sterols [ST01]	Bufanolides and derivatives [ST0113]
Com_10312_pos	Bufotalin	C26 H36 O6	444.251	10.536	up	445.258	8.93445e+06	2.53874e+06	1.81526	0.00415411	1.08561	up	Bufotalin; 3beta,14,16beta-Trihydroxy-5beta-bufa-20,22-dienolide 16-acetate	cpd:C16923	--	--	LMST01130023	--	--	--	Sterol Lipids [ST]	Sterols [ST01]	Bufanolides and derivatives [ST0113]
Com_5037_pos	Cinobufagin	C26 H34 O6	442.235	10.232	up	443.243	5.16635e+07	1.29318e+07	1.99822	0.00744956	1.36226	up	Cinobufagin	cpd:C16931	--	--	LMST01130032	--	--	--	Sterol Lipids [ST]	Sterols [ST01]	Bufanolides and derivatives [ST0113]
Com_21702_pos	Ouabain	C29 H44 O12	566.27	12.269	down	567.278	1.1653e+06	6.14244e+06	-2.39811	0.000167599	2.31886	down	Ouabain; G-Strophanthin	cpd:C01443	--	HMDB0015224	LMST01120022	Lipids and lipid-like molecules	Steroids and steroid derivatives	Steroid lactones	Sterol Lipids [ST]	Sterols [ST01]	Cardanolides and derivatives [ST0112]
Com_36734_pos	Trillin	C33 H52 O8	576.365	14.451	down	577.373	845210	1.6052e+06	-0.925376	0.00417192	1.36049	down	--	--	--	HMDB0029310	LMST01080094	Lipids and lipid-like molecules	Steroids and steroid derivatives	Steroidal glycosides	Sterol Lipids [ST]	Sterols [ST01]	Spirostanols and derivatives [ST0108]
Com_31791_pos	Cyasterone	C29 H44 O8	520.304	12.926	down	521.311	254070	1.6244e+06	-2.67661	4.48543e-05	1.99549	down	Cyasterone	cpd:C08816	--	--	LMST01040153	--	--	--	Sterol Lipids [ST]	Sterols [ST01]	Stigmasterols and C24-ethyl derivatives [ST0104]
D3 vs C4
Compound_ID	Name	Formula	Molecular Weight	RT [min]	Up.Down	m/z	D3	C4	log2FC	Pvalue	VIP	Up.Down	Other_name(Kegg_name)	Kegg_ID	KEGG_pathway	HMDB_ID	Lipidmaps_ID	SuperClass(HMDB)	Class(HMDB)	SubClass(HMDB)	CATEGORY(Lipidmaps)	MAIN_CLASS(Lipidmaps)	SUB_CLASS(Lipidmaps)
Com_1441_pos	5-(4-chlorophenyl)-3-pyrazin-2-yl-1,2,4-oxadiazole	C12 H7 Cl N4 O	258.035	5.996	up	259.042	6.9551e+07	564434	6.94512	3.45577e-09	2.18534	up	--	--	--	--	--	--	--	--	--	--	--
Com_19877_pos	6-O-(2-Methylbutanoyl)-¦Á-D-glucopyranosyl ¦Á-D-glucopyranoside	C17 H30 O12	448.156	6.711	down	449.163	703938	6.69626e+06	-3.24984	3.93517e-08	1.49105	down	--	--	--	--	--	--	--	--	--	--	--
Com_5291_pos	(-)-Catechin Gallate	C22 H18 O10	442.09	9.94	up	443.097	1.67644e+07	5.10664e+06	1.71496	2.28901e-07	1.51177	up	--	--	--	--	--	--	--	--	--	--	--
Com_20795_pos	Asp-phe	C13 H16 N2 O5	280.106	7.042	up	281.113	2.19325e+06	563105	1.9616	3.18412e-07	1.98122	up	--	--	--	--	--	--	--	--	--	--	--
Com_3256_pos	Tricin O-sinapoylpentoside	C33 H32 O15	668.174	10.755	down	669.181	7.3477e+06	5.9298e+07	-3.01262	3.59267e-07	1.24177	down	--	--	--	--	--	--	--	--	--	--	--
Com_2866_pos	Antiarol	C9 H12 O4	184.073	9.488	up	185.081	4.9016e+07	1.3569e+07	1.85294	4.21427e-07	1.43867	up	Antiarol; 3,4,5-Trimethoxyphenol	cpd:C10765	--	--	--	--	--	--	--	--	--
Com_34773_pos	Ptaquiloside	C20 H30 O8	398.193	10.968	down	399.2	796556	1.91589e+06	-1.26617	4.529e-07	1.71442	down	Ptaquiloside; Braxin C	cpd:C19515	--	--	--	--	--	--	--	--	--
Com_11485_pos	(12Z)-9,10,11-trihydroxyoctadec-12-enoic acid	C18 H34 O5	352.222	12.242	up	353.23	2.06397e+07	3.43514e+06	2.58698	5.61481e-07	2.86992	up	--	--	--	--	--	--	--	--	--	--	--
Com_1739_pos	Heroin-d3	C21 H20 [2]H3 N O5	372.176	8.567	down	373.183	3.0771e+07	2.11537e+08	-2.78127	6.47232e-07	1.16089	down	--	--	--	--	--	--	--	--	--	--	--
Com_8245_pos	Prohydrojasmon	C15 H26 O3	254.188	12.877	up	255.195	3.07919e+07	2.08258e+06	3.8861	7.7021e-07	2.72418	up	Prohydrojasmon	cpd:C18538	--	--	--	--	--	--	--	--	--
Com_27362_pos	(3R)-4,4-Dimethyl-2-oxotetrahydro-3-furanyl beta-D-glucopyranoside	C12 H20 O8	309.142	6.393	down	310.149	2.00954e+06	4.07723e+06	-1.02072	8.72697e-07	1.06477	down	--	--	--	--	--	--	--	--	--	--	--
Com_10707_pos	Tetranor-12(S)-HETE	C16 H26 O3	288.17	13.089	up	289.177	2.12924e+07	1.30813e+06	4.02475	9.56463e-07	2.14993	up	--	--	--	--	--	--	--	--	--	--	--
Com_4312_pos	Methyl gallate	C8 H8 O5	184.037	1.411	down	185.044	2.42636e+07	7.34743e+07	-1.59844	9.66291e-07	1.36919	down	--	--	--	--	--	--	--	--	--	--	--
Com_20357_pos	6,7-Dimethoxy-4-Methylcoumarin	C12 H12 O4	220.073	9.954	down	221.08	4.02085e+06	8.04594e+06	-1.00076	1.06672e-06	1.25836	down	--	--	--	--	--	--	--	--	--	--	--
Com_38_pos	Parishin E	C19 H24 O13	460.119	8.595	up	461.127	1.23893e+09	9.16484e+07	3.75684	1.17024e-06	1.26909	up	--	--	--	--	--	--	--	--	--	--	--
Com_13960_pos	13-¦Á-(21)-Epoxyeurycomanone	C20 H24 O10	424.137	8.891	up	425.144	1.39354e+07	7.13333e+06	0.966107	1.39934e-06	1.37893	up	--	--	--	--	--	--	--	--	--	--	--
Com_12882_pos	Pimpinellin	C13 H10 O5	246.052	9.112	down	247.06	1.99275e+06	1.12536e+07	-2.49755	1.59677e-06	1.10224	down	Pimpinellin	cpd:C09285	--	--	--	--	--	--	--	--	--
Com_1941_pos	1-[4-hydroxy-3-(3-methylbut-2-en-1-yl)phenyl]ethan-1-one	C13 H16 O2	204.115	8.562	down	205.122	5.47127e+07	1.50243e+08	-1.45735	2.14716e-06	1.21213	down	--	--	--	--	--	--	--	--	--	--	--
Com_33217_pos	Polygalaxanthone ¢ô	C27 H32 O15	596.176	11.864	down	597.183	1.20384e+06	3.56867e+06	-1.56774	3.09498e-06	1.11872	down	--	--	--	--	--	--	--	--	--	--	--
Com_20621_pos	N alpha-Acetyl-L-lysine	C8 H16 N2 O3	188.116	2.42	up	189.123	3.10507e+06	1.05685e+06	1.55486	4.5509e-06	2.0358	up	--	--	--	--	--	--	--	--	--	--	--
Com_30592_pos	6-methyl-7-nitro-2,3-dihydro-1,4-benzodioxine	C9 H9 N O4	195.053	9.809	up	196.06	1.91798e+06	1.22576e+06	0.645915	4.60634e-06	1.27686	up	--	--	--	--	--	--	--	--	--	--	--
Com_30934_pos	2,5-bis(4-hydroxy-3-methoxyphenyl)-3,4-dimethyloxolan-3-ol	C20 H24 O6	342.147	12.043	up	343.154	3.92404e+06	1.2605e+06	1.63834	5.26001e-06	2.7996	up	--	--	--	--	--	--	--	--	--	--	--
Com_8994_pos	2,4-dichlorobenzaldehyde 1-methyl-1-(6-methylpyridazin-3-yl)hydrazone	C13 H12 Cl2 N4	316.022	7.421	up	317.029	3.40153e+06	338763	3.32784	5.3926e-06	1.65584	up	--	--	--	--	--	--	--	--	--	--	--
Com_4988_pos	3-Hydroxy-3-Methylpentane-1,5-Dioic Acid	C6 H10 O5	162.053	9.205	down	163.06	2.79995e+07	5.77913e+07	-1.04545	6.78151e-06	1.26919	down	--	--	--	--	--	--	--	--	--	--	--
Com_1296_pos	Polygalaxanthone ¢õ	C26 H30 O15	582.158	10.278	down	583.165	1.37845e+08	2.86715e+08	-1.05657	7.32749e-06	1.92885	down	--	--	--	--	--	--	--	--	--	--	--
Com_29088_pos	N-Sinapoylputrescine	C15 H22 N2 O4	294.158	6.719	up	295.165	1.13121e+06	368296	1.61893	7.93987e-06	2.00915	up	--	--	--	--	--	--	--	--	--	--	--
Com_16365_pos	8,8-dimethyl-2H,8H-pyrano[3,2-g]chromen-2-one	C14 H12 O3	228.078	10.536	up	229.086	5.45305e+06	2.27101e+06	1.26373	8.94549e-06	1.60889	up	--	--	--	--	--	--	--	--	--	--	--
Com_19255_pos	tert-Butyl N-[1-(aminocarbonyl)-3-methylbutyl]carbamate	C11 H22 N2 O3	230.163	6.396	up	231.17	1.87507e+06	772737	1.2789	1.12944e-05	1.37002	up	--	--	--	--	--	--	--	--	--	--	--
Com_29100_pos	Tenuifolin	C36 H56 O12	680.377	12.232	down	681.385	590342	2.77821e+06	-2.23453	1.19871e-05	1.50653	down	--	--	--	--	--	--	--	--	--	--	--
Com_3539_pos	3',4'-Dihydroxyphenylacetone	C9 H10 O3	166.063	8.564	down	167.07	2.8148e+07	7.49929e+07	-1.41372	1.40589e-05	1.37976	down	--	--	--	--	--	--	--	--	--	--	--
Com_11178_pos	ethyl 4-(2,4-dichlorophenoxy)-3-nitrobenzoate	C15 H11 Cl2 N O5	372.022	1.344	up	373.029	1.04922e+07	2.9652e+06	1.82311	1.59669e-05	1.85758	up	--	--	--	--	--	--	--	--	--	--	--
Com_22619_pos	Ethyl ferulate	C12 H14 O4	222.09	9.734	down	467.17	2.03757e+06	6.38615e+06	-1.64809	1.6462e-05	1.65425	down	--	--	--	--	--	--	--	--	--	--	--
Com_26539_pos	Tianshic acid	C18 H37 N O5	347.267	12.251	up	348.274	3.20896e+06	712308	2.17153	1.69182e-05	2.40155	up	--	--	--	--	--	--	--	--	--	--	--
Com_15793_pos	2-{[2-(3-cyano-2-pyridinyl)hydrazino]carbonyl}benzoic acid	C14 H10 N4 O3	282.074	8.507	down	283.081	6.7203e+06	1.14519e+07	-0.768985	1.96457e-05	1.17258	down	--	--	--	--	--	--	--	--	--	--	--
Com_2250_pos	D-(+)-Glucose	C6 H12 O6	197.09	1.393	down	198.097	8.35711e+07	1.61859e+08	-0.953661	2.27736e-05	1.06103	down	--	--	--	--	--	--	--	--	--	--	--
Com_18511_pos	6-Formyl-isoophiopogonanone A	C19 H16 O7	356.089	9.293	up	357.096	3.823e+06	1.13289e+06	1.7547	2.40012e-05	1.50612	up	--	--	--	--	--	--	--	--	--	--	--
Com_7441_pos	(11E,15Z)-9,10,13-trihydroxyoctadeca-11,15-dienoic acid	C18 H32 O5	310.214	13.267	up	311.221	1.00315e+07	4.39206e+06	1.19156	2.53129e-05	1.30303	up	--	--	--	--	--	--	--	--	--	--	--
Com_11367_pos	Sinapoyl O-hexoside	C17 H22 O10	386.121	9.682	down	387.128	3.56544e+06	1.65166e+07	-2.21177	2.88994e-05	1.47707	down	--	--	--	--	--	--	--	--	--	--	--
Com_1453_pos	2-(4-aminophenoxy)isophthalonitrile	C14 H9 N3 O	235.072	1.273	down	236.079	6.93142e+07	1.53669e+08	-1.1486	3.26581e-05	1.05859	down	--	--	--	--	--	--	--	--	--	--	--
Com_7515_pos	(5S)-5-hydroxy-1,7-diphenylheptan-3-one	C19 H22 O2	264.147	9.131	up	265.155	1.19881e+07	1.84523e+06	2.69974	3.34464e-05	1.98286	up	--	--	--	--	--	--	--	--	--	--	--
Com_1899_pos	trans,trans-2,4-Heptadienal	C7 H10 O	110.073	12.443	up	111.08	1.53927e+08	2.62647e+07	2.55105	3.40606e-05	2.03162	up	--	--	--	--	--	--	--	--	--	--	--
Com_37600_pos	N-benzyl-2-(6-methoxy-2-naphthyl)propanamide	C21 H21 N O2	319.157	5.375	up	320.164	372029	169021	1.13821	3.46405e-05	1.16921	up	--	--	--	--	--	--	--	--	--	--	--
Com_31778_pos	7-Hydroxy-4-methyl-8-nitrocoumarin	C10 H7 N O5	221.031	1.603	up	222.039	2.58297e+06	1.17066e+06	1.14171	3.79936e-05	1.81318	up	--	--	--	--	--	--	--	--	--	--	--
Com_41591_pos	Przewaquinone A	C19 H18 O4	310.12	10.657	down	311.128	509388	1.05413e+06	-1.04921	4.16316e-05	2.09317	down	--	--	--	--	--	--	--	--	--	--	--
Com_10802_pos	Kirenol	C20 H34 O4	338.245	14.236	up	339.253	1.62962e+07	1.83382e+06	3.15161	4.74435e-05	3.03806	up	--	--	--	--	--	--	--	--	--	--	--
Com_8476_pos	11-Deoxy prostaglandin F1¦Á	C20 H36 O4	362.243	14.571	up	363.25	1.75881e+07	2.1749e+06	3.01558	6.41496e-05	2.33034	up	--	--	--	--	--	--	--	--	--	--	--
Com_12492_pos	delta8-THC-d9	C21 H21 [2]H9 O2	323.282	14.671	up	324.289	8.3276e+06	2.22292e+06	1.90545	6.5335e-05	1.99055	up	--	--	--	--	--	--	--	--	--	--	--
Com_1512_pos	L-Glutathione oxidized	C20 H32 N6 O12 S2	612.152	1.498	up	307.083	1.25377e+08	3.53974e+07	1.82456	6.5378e-05	1.86585	up	--	--	--	--	--	--	--	--	--	--	--
Com_10035_pos	Momordin Ic	C41 H64 O13	764.432	14.527	down	765.439	983272	1.52915e+07	-3.959	6.55951e-05	1.91288	down	--	--	--	--	--	--	--	--	--	--	--
Com_8575_pos	CLOFAZIMINE	C27 H22 Cl2 N4	472.119	1.531	up	473.127	2.48457e+07	7.99588e+06	1.63567	6.60869e-05	1.57984	up	Clofazimine	cpd:C06915	--	--	--	--	--	--	--	--	--
Com_21341_pos	9-Hydroxy-(10E,12Z,15Z)-Octadecatrienoic Acid	C18 H30 O3	294.219	12.248	up	295.227	5.84378e+06	1.51385e+06	1.94868	7.63709e-05	2.61956	up	--	--	--	--	--	--	--	--	--	--	--
Com_17378_pos	6,9-dimethoxy-11H-indeno[1,2-b]quinoxalin-11-one	C17 H12 N2 O3	314.064	2.267	up	315.071	1.15188e+07	4.63694e+06	1.31274	7.69329e-05	1.61235	up	--	--	--	--	--	--	--	--	--	--	--
Com_3393_pos	9-Oxo-10(E),12(E)-octadecadienoic acid	C18 H30 O3	294.219	13.882	up	295.226	5.68732e+07	2.45258e+07	1.21345	8.6538e-05	1.80125	up	--	--	--	--	--	--	--	--	--	--	--
Com_12264_pos	B Liriopesides B	C39 H62 O12	722.422	14.567	down	723.429	1.20427e+06	1.22792e+07	-3.34998	8.73958e-05	1.95816	down	--	--	--	--	--	--	--	--	--	--	--
Com_4908_pos	4-decyl-3-hydroxy-5-oxooxolane-2,3-dicarboxylic acid	C16 H26 O7	352.149	11.638	up	353.157	4.38943e+07	3.50738e+06	3.64557	8.95594e-05	2.12647	up	--	--	--	--	--	--	--	--	--	--	--
Com_129_pos	Syringetin-3-O-glucoside	C23 H24 O13	235.083	9.767	up	509.129	4.31737e+08	1.41998e+08	1.60428	9.27618e-05	1.02005	up	--	--	--	--	--	--	--	--	--	--	--
Com_7971_pos	3-[(4-chlorobenzyl)thio]imidazo[1,5-a]pyridine	C14 H11 Cl N2 S	274.03	5.134	up	275.037	3.07126e+06	570753	2.42789	9.52389e-05	1.31522	up	--	--	--	--	--	--	--	--	--	--	--
Com_7985_pos	5,6,7-trihydroxy-2-(4-methoxyphenyl)-4H-chromen-4-one	C16 H12 O6	300.063	8.955	down	301.07	1.47434e+07	3.37012e+07	-1.19273	0.000108914	1.27785	down	--	--	--	--	--	--	--	--	--	--	--
Com_43340_pos	tZROG	C21 H31 N5 O10	513.205	7.495	down	514.212	445696	1.02889e+06	-1.20695	0.000110628	1.30561	down	--	--	--	--	--	--	--	--	--	--	--
Com_5229_pos	Debromohymenialdisine	C11 H11 N5 O2	267.074	7.179	up	268.081	2.25182e+07	1.17043e+07	0.94406	0.00011399	1.1117	up	Debromohymenialdisine; (Z)-Debromohymenialdisine; DBH	cpd:C19897	--	--	--	--	--	--	--	--	--
Com_15212_pos	N-[methyl(oxo)phenyl-lambda~6~-sulfanylidene]-N'-phenylurea	C14 H14 N2 O2 S	296.054	1.593	up	297.061	8.03946e+06	3.8423e+06	1.06513	0.000117725	1.33246	up	--	--	--	--	--	--	--	--	--	--	--
Com_32496_pos	1-(2,3,4,5,6-pentamethylbenzyl)azepane	C18 H29 N	259.23	12.035	down	260.237	951339	2.9523e+06	-1.63381	0.000127034	1.47394	down	--	--	--	--	--	--	--	--	--	--	--
Com_19418_pos	N-p-Coumaroyl putrescine	C13 H18 N2 O2	234.137	2.591	up	235.144	7.58161e+06	2.3587e+06	1.68451	0.000130708	1.3469	up	--	--	--	--	--	--	--	--	--	--	--
Com_9245_pos	4-(4-chlorophenoxy)-3,5-dimethyl-1H-pyrazole	C11 H11 Cl N2 O	222.053	8.163	up	223.06	1.47818e+07	7.57586e+06	0.964342	0.000137501	1.11789	up	--	--	--	--	--	--	--	--	--	--	--
Com_13460_pos	D-Xylonic acid	C5 H10 O6	166.048	1.192	up	167.055	1.72103e+07	1.0454e+07	0.719217	0.000138112	1.84514	up	--	--	--	--	--	--	--	--	--	--	--
Com_19210_pos	Sphingosine (d18:1)	C18 H37 N O2	321.267	14.374	up	322.274	4.30136e+06	1.16674e+06	1.88231	0.000145353	2.04739	up	--	--	--	--	--	--	--	--	--	--	--
Com_40762_pos	Phenytoin	C15 H12 N2 O2	274.066	12.436	up	275.073	1.20465e+06	202918	2.56964	0.00015458	2.34063	up	Phenytoin	cpd:C07443	--	--	--	--	--	--	--	--	--
Com_19500_pos	3,14-dihydro-15-keto-tetranor Prostaglandin E2	C16 H26 O5	320.162	9.938	up	321.169	9.49781e+06	3.82436e+06	1.31237	0.0001555	1.78178	up	--	--	--	--	--	--	--	--	--	--	--
Com_1411_pos	Skimmin	C15 H16 O8	324.084	7.435	down	325.091	6.07616e+07	1.69233e+08	-1.47778	0.000156963	1.36183	down	--	--	--	--	--	--	--	--	--	--	--
Com_13656_pos	Cyclo(glycyltryptophylprolylglycylvalylglycyl-¦Â-hydroxytyrosyl)	C36 H44 N8 O9	714.308	12.556	down	715.315	2.19958e+06	8.1708e+06	-1.89325	0.00016452	1.21163	down	--	--	--	--	--	--	--	--	--	--	--
Com_33566_pos	N-(9H-Purin-6-ylcarbamoyl)threonine	C10 H12 N6 O4	280.092	6.395	up	281.099	681946	138790	2.29675	0.000166345	1.95708	up	--	--	--	--	--	--	--	--	--	--	--
Com_6618_pos	N-(9-oxodecyl)acetamide	C12 H23 N O2	213.173	9.988	up	214.18	4.83031e+07	3.81247e+06	3.66332	0.000168058	2.03704	up	--	--	--	--	--	--	--	--	--	--	--
Com_19635_pos	Astragalus polyphenols	C20 H22 O9	406.126	11.467	down	407.135	1.59053e+06	6.19882e+06	-1.96249	0.000169838	1.69555	down	--	--	--	--	--	--	--	--	--	--	--
Com_20732_pos	Meisoindigo	C17 H12 N2 O2	276.091	8.73	up	553.19	8.19278e+06	2.68359e+06	1.61019	0.000178885	2.38298	up	--	--	--	--	--	--	--	--	--	--	--
Com_42453_pos	Osalmide	C13 H11 N O3	229.074	7.287	down	230.081	531179	1.22819e+06	-1.20926	0.000189241	2.0704	down	--	--	--	--	--	--	--	--	--	--	--
Com_9922_pos	3-(2-thienyl)-1,2,4-oxadiazole-5-carbohydrazide	C7 H6 N4 O2 S	227.043	6.067	down	228.05	9.27263e+06	2.5357e+07	-1.45133	0.000195488	1.03461	down	--	--	--	--	--	--	--	--	--	--	--
Com_29022_pos	4-(2,3-dihydro-1,4-benzodioxin-6-yl)butanoic acid	C12 H14 O4	222.089	7.496	up	223.096	3.23254e+06	2.03265e+06	0.669307	0.000195572	1.68587	up	--	--	--	--	--	--	--	--	--	--	--
Com_3313_pos	N-(2,5-diethoxy-4-morpholinophenyl)-4-methoxybenzenesulfonamide	C21 H28 N2 O6 S	436.171	12.078	up	437.178	1.24488e+07	1.02193e+06	3.60663	0.000206034	1.57746	up	--	--	--	--	--	--	--	--	--	--	--
Com_38587_pos	Gomisin O	C23 H28 O7	416.183	6.427	down	417.19	153983	1.31069e+06	-3.08948	0.000211102	1.85148	down	--	--	--	--	--	--	--	--	--	--	--
Com_25356_pos	Kolavic acid	C20 H30 O4	334.214	10.593	down	335.221	736553	3.43962e+06	-2.22339	0.000254689	1.8129	down	--	--	--	--	--	--	--	--	--	--	--
Com_23046_pos	N-(2-quinolinyl)-2,3-dihydro-1-benzofuran-6-carboxamide	C18 H14 N2 O2	290.1	9.849	down	291.107	2.44046e+06	5.07903e+06	-1.0574	0.000270737	2.25452	down	--	--	--	--	--	--	--	--	--	--	--
Com_16495_pos	methyl 2-[(2-acetyl-3-oxo-1-butenyl)amino]acetate	C9 H13 N O4	199.084	6.027	down	200.092	5.56773e+06	1.06756e+07	-0.93916	0.000272945	1.28346	down	--	--	--	--	--	--	--	--	--	--	--
Com_1026_pos	N-(1-methyl-3-phenyl-1H-pyrazol-5-yl)-N'-(2-thienyl)urea	C15 H14 N4 O S	336.045	6.36	up	337.053	1.78477e+08	7.36044e+07	1.27787	0.000289504	1.476	up	--	--	--	--	--	--	--	--	--	--	--
Com_47739_pos	Ferruginol	C20 H30 O	286.229	11.991	up	287.236	574310	341757	0.748861	0.000291929	1.54363	up	Ferruginol; Abieta-8,11,13-trien-12-ol	cpd:C09092	map00904 Diterpenoid biosynthesis;map01110 Biosynthesis of secondary metabolites	--	--	--	--	--	--	--	--
Com_22516_pos	3,6-bis[(1H-indol-3-yl)methyl]piperazine-2,5-dione	C22 H20 N4 O2	372.157	12.214	down	373.164	2.08436e+06	3.8603e+06	-0.889109	0.000311889	1.18757	down	--	--	--	--	--	--	--	--	--	--	--
Com_5252_pos	JWH-018 N-(3-methylbutyl) isomer	C24 H23 N O	341.184	9.116	up	342.191	4.0396e+07	1.27704e+07	1.6614	0.000337991	1.90155	up	--	--	--	--	--	--	--	--	--	--	--
Com_15425_pos	3-[(4-chlorophenyl)thio]-1-(3-pyridylmethyl)pyrrolidine-2,5-dione	C16 H13 Cl N2 O2 S	332.035	2.244	up	333.043	1.13463e+07	2.87916e+06	1.97849	0.000340034	1.99785	up	--	--	--	--	--	--	--	--	--	--	--
Com_12360_pos	Benzoylpaeoniflorin	C30 H32 O12	584.187	11.9	up	585.195	8.49681e+06	3.54281e+06	1.26203	0.000353063	1.6489	up	--	--	--	--	--	--	--	--	--	--	--
Com_15327_pos	DIMBOA glucoside	C15 H19 N O10	373.101	9.291	up	374.108	5.45854e+06	1.39314e+06	1.97018	0.000354493	1.47946	up	(2R)-2-beta-D-Glucopyranosyloxy-4-hydroxy-7-methoxy-(2H)-1,4-benzoxazin-3(4H)-one; DIMBOA glucoside	cpd:C15768	--	--	--	--	--	--	--	--	--
Com_9400_pos	Picrotoxinin	C15 H16 O6	292.094	9.767	down	293.102	7.27223e+06	1.47364e+07	-1.01891	0.000434869	1.42954	down	Picrotoxinin	cpd:C09529	--	--	--	--	--	--	--	--	--
Com_42039_pos	Kinetin 9-riboside	C15 H17 N5 O5	347.121	6.967	down	348.129	643428	1.22974e+06	-0.934502	0.000446961	1.45412	down	--	--	--	--	--	--	--	--	--	--	--
Com_9057_pos	4-morpholinobenzoic acid	C11 H13 N O3	207.089	8.52	up	208.096	1.21771e+07	6.96299e+06	0.806388	0.000458283	1.09604	up	--	--	--	--	--	--	--	--	--	--	--
Com_5595_pos	2-Amino-1,3,4-octadecanetriol	C18 H39 N O3	317.293	13.221	down	318.3	3.9445e+06	2.7021e+07	-2.77617	0.000462538	2.02257	down	--	--	--	--	--	--	--	--	--	--	--
Com_33346_pos	Methylophiopogonone A	C19 H16 O6	340.095	9.888	down	341.102	643942	1.25012e+06	-0.957062	0.000474678	1.42844	down	Methylophiopogonone A	cpd:C17473	--	--	--	--	--	--	--	--	--
Com_27444_pos	Nodularin	C41 H60 N8 O10	824.453	14.461	down	825.46	269415	3.47405e+06	-3.68872	0.000495567	2.38689	down	Nodularin	cpd:C15713	--	--	--	--	--	--	--	--	--
Com_26257_pos	Cyanidin O-rutinoside	C27 H31 O15	595.164	10.605	down	596.172	2.07905e+06	4.14498e+06	-0.995443	0.000527169	1.10655	down	--	--	--	--	--	--	--	--	--	--	--
Com_14924_pos	Pterosin Z	C15 H20 O2	232.146	11.136	up	465.3	3.01297e+06	1.71296e+06	0.814692	0.000555262	1.11431	up	--	--	--	--	--	--	--	--	--	--	--
Com_10957_pos	WLH	C23 H30 N6 O4	908.474	14.257	down	909.481	298556	5.4668e+06	-4.19462	0.000570576	1.82967	down	--	--	--	--	--	--	--	--	--	--	--
Com_417_pos	13,14-Dihydro-15-keto Prostaglandin A2	C20 H30 O4	334.212	13.656	up	335.219	9.58748e+08	1.69032e+08	2.50386	0.000585168	1.95743	up	--	--	--	--	--	--	--	--	--	--	--
Com_20606_pos	¦Á-Eleostearic acid	C18 H30 O2	278.224	14.473	up	279.231	7.1665e+06	2.96477e+06	1.27335	0.000586888	2.17083	up	(9Z,11E,13E)-Octadecatrienoic acid; (9Z,11E,13E)-9,11,13-Octadecatrienoic acid; alpha-Eleostearic acid	cpd:C08315	--	--	--	--	--	--	--	--	--
Com_30236_pos	Aloesin	C19 H22 O9	394.127	8.113	down	789.261	1.15423e+06	3.35521e+06	-1.53947	0.000601091	1.08081	down	Aloesin	cpd:C08994	--	--	--	--	--	--	--	--	--
Com_2036_pos	Aminopurine	C5 H5 N5	135.054	2.633	up	136.062	1.04836e+08	5.39349e+07	0.958849	0.00060402	1.60128	up	--	--	--	--	--	--	--	--	--	--	--
Com_3866_pos	2-[(3S)-1-Benzyl-3-pyrrolidinyl]-1,3-benzothiazole	C18 H18 N2 S	128.083	7.842	up	295.129	7.8948e+06	3.32169e+06	1.24899	0.000630603	1.11726	up	--	--	--	--	--	--	--	--	--	--	--
Com_33955_pos	13,14-dihydro-15-keto-tetranor Prostaglandin E2	C16 H26 O5	298.178	8.563	down	299.185	697877	1.94062e+06	-1.47548	0.00063848	2.16468	down	--	--	--	--	--	--	--	--	--	--	--
Com_25052_pos	8-Aminooctanoic acid	C8 H17 N O2	159.126	7.999	up	160.133	3.90799e+06	2.42443e+06	0.688778	0.000710618	1.18605	up	--	--	--	--	--	--	--	--	--	--	--
Com_28166_pos	Danshenol C	C21 H20 O4	336.136	13.468	up	337.143	602301	215820	1.48066	0.000735928	1.54889	up	--	--	--	--	--	--	--	--	--	--	--
Com_1069_pos	Tricin 5-O-¦Â-D-glucoside	C23 H24 O12	492.125	7.474	down	493.131	1.17887e+08	2.93577e+08	-1.31634	0.000803177	1.39688	down	--	--	--	--	--	--	--	--	--	--	--
Com_10903_pos	Nicotinamide adenine dinucleotide (NAD+)	C21 H27 N7 O14 P2	663.109	1.455	up	664.116	9.10591e+06	4.99459e+06	0.866437	0.000803856	1.18334	up	--	--	--	--	--	--	--	--	--	--	--
Com_452_pos	Desalkylflurazepam-d4	C15 H6 [2]H4 Cl F N2 O	310.081	13.065	up	311.088	5.88502e+08	2.98664e+08	0.978524	0.000842284	1.72263	up	--	--	--	--	--	--	--	--	--	--	--
Com_454_pos	(2R)-5-hydroxy-7-methoxy-2-phenyl-3,4-dihydro-2H-1-benzopyran-4-one	C16 H14 O4	292.071	13.068	up	293.078	5.87473e+08	2.98408e+08	0.977236	0.000851446	1.72061	up	--	--	--	--	--	--	--	--	--	--	--
Com_4391_pos	Kasugamycin	C14 H25 N3 O9	379.163	7.67	down	380.17	3.56978e+06	3.22275e+07	-3.17439	0.000975791	1.44453	down	Kasugamycin	cpd:C17968	--	--	--	--	--	--	--	--	--
Com_14740_pos	7-(3,4-dihydroxyphenyl)-5-hydroxy-1-(4-hydroxyphenyl)heptan-3-one	C19 H22 O5	352.131	12.198	up	353.138	2.90797e+06	1.10674e+06	1.39369	0.000983779	1.78379	up	--	--	--	--	--	--	--	--	--	--	--
Com_20466_pos	p-Aminocinnamic acid	C9 H9 N O2	163.063	9.708	down	164.07	2.24393e+06	3.87738e+06	-0.789056	0.00101929	1.08551	down	--	--	--	--	--	--	--	--	--	--	--
Com_31463_pos	Eurycomalactone	C19 H24 O6	348.158	8.622	down	349.164	1.73172e+06	2.95551e+06	-0.771203	0.00104955	1.28724	down	Eurycomalactone	cpd:C08759	--	--	--	--	--	--	--	--	--
Com_5176_pos	1-(2,4-diphenyl-2,3-dihydro-1H-1,5-benzodiazepin-1-yl)propan-1-one	C24 H22 N2 O	354.165	10.798	up	355.172	3.29838e+07	1.89335e+07	0.800816	0.00117251	1.08667	up	--	--	--	--	--	--	--	--	--	--	--
Com_21572_pos	Senkyunolide A	C12 H16 O2	192.115	11.971	up	193.122	8.13797e+06	2.58768e+06	1.65301	0.00123594	1.55478	up	--	--	--	--	--	--	--	--	--	--	--
Com_17528_pos	Galanthamine	C17 H21 N O3	287.152	10.43	up	288.159	9.48744e+06	1.93753e+06	2.2918	0.00135126	1.66801	up	Galanthamine; Galantamine	cpd:C08526	map00950 Isoquinoline alkaloid biosynthesis;map01110 Biosynthesis of secondary metabolites	--	--	--	--	--	--	--	--
Com_28326_pos	Isocryptotanshinone	C19 H20 O3	296.141	11.992	down	297.148	330878	1.669e+06	-2.33461	0.00135451	1.78311	down	--	--	--	--	--	--	--	--	--	--	--
Com_22651_pos	(2E)-6-hydroxy-2-methyl-6-(4-methylphenyl)hept-2-enoic acid	C15 H20 O3	230.128	13.765	up	231.135	2.57412e+06	305575	3.07448	0.00145632	1.892	up	--	--	--	--	--	--	--	--	--	--	--
Com_10074_pos	Apo-13-zeaxanthinone	C18 H26 O2	274.193	12.549	up	275.2	2.29145e+07	7.23063e+06	1.66407	0.00148648	2.00625	up	--	--	--	--	--	--	--	--	--	--	--
Com_8261_pos	3-Methoxy prostaglandin F1¦Á	C21 H38 O6	408.249	12.892	up	409.256	3.44743e+06	736598	2.22657	0.00150512	1.57042	up	--	--	--	--	--	--	--	--	--	--	--
Com_7466_pos	(2R)-2-[(2R,5S)-5-[(2S)-2-hydroxybutyl]oxolan-2-yl]propanoic acid	C11 H20 O4	198.125	12.542	down	199.133	1.59288e+07	3.38015e+07	-1.08545	0.00155318	1.10809	down	--	--	--	--	--	--	--	--	--	--	--
Com_28433_pos	5-(3-cyclohexylprop-1-ynyl)nicotinic acid	C15 H17 N O2	243.126	12.814	down	244.133	425479	2.39611e+06	-2.49353	0.00156895	1.86808	down	--	--	--	--	--	--	--	--	--	--	--
Com_10527_pos	3-(tert-butyl)-1-methyl-N-(6-quinoxalinyl)-1H-pyrazole-5-carboxamide	C17 H19 N5 O	309.157	9.451	up	310.165	1.69457e+07	6.2708e+06	1.4342	0.00164406	1.33189	up	--	--	--	--	--	--	--	--	--	--	--
Com_27394_pos	Cyanin chloride	C27 H31 Cl O16	646.131	7.186	up	647.138	1.4252e+06	648893	1.13511	0.00180352	1.34553	up	--	--	--	--	--	--	--	--	--	--	--
Com_8444_pos	Sodium Houttuyfonate	C14 H27 Na O5 S	330.148	14.841	up	331.155	5.24897e+06	1.67397e+06	1.64876	0.00220015	1.12565	up	--	--	--	--	--	--	--	--	--	--	--
Com_21417_pos	Parishin C	C32 H40 O19	728.215	9.09	down	729.224	2.42186e+06	5.3745e+06	-1.15002	0.00223446	1.00965	down	Parishin C	cpd:C17466	--	--	--	--	--	--	--	--	--
Com_5281_pos	1-(7-methoxy-2-oxo-2H-chromen-8-yl)-3-methyl-2-oxobutyl acetate	C17 H18 O6	159.052	1.899	up	357.066	3.66242e+07	2.1905e+07	0.741537	0.00251412	1.39999	up	--	--	--	--	--	--	--	--	--	--	--
Com_2227_pos	4-(tert-butyl)phenyl 3,5-dimethylisoxazole-4-carboxylate	C16 H19 N O3	273.136	7.531	down	274.144	1.60518e+07	6.17468e+07	-1.94363	0.00255161	1.20222	down	--	--	--	--	--	--	--	--	--	--	--
Com_1726_pos	Glycerophospho-N-palmitoyl ethanolamine	C21 H44 N O7 P	453.285	14.747	down	454.293	4.89979e+07	1.46972e+08	-1.58475	0.00256601	1.33228	down	--	--	--	--	--	--	--	--	--	--	--
Com_15039_pos	5-[(Benzoyloxy)methyl]-4,5,6-trihydroxy-2-cyclohexen-1-yl benzoate	C21 H20 O7	406.109	1.546	down	407.117	3.41116e+06	7.05759e+06	-1.04891	0.0026674	1.28705	down	--	--	--	--	--	--	--	--	--	--	--
Com_46519_pos	Benzoyleneurea	C8 H6 N2 O2	162.044	8.141	up	347.076	617094	323894	0.92997	0.00270537	1.71844	up	--	--	--	--	--	--	--	--	--	--	--
Com_10127_pos	(S)-Zearalanone	C18 H24 O5	320.162	10.229	up	321.169	2.83233e+07	1.49462e+07	0.922211	0.00287303	1.30793	up	Zearalanone; (S)-Zearalanone	cpd:C14754	--	--	--	--	--	--	--	--	--
Com_25541_pos	Timosaponin A3	C39 H64 O13	740.434	14.388	down	741.439	1.00098e+06	3.09769e+06	-1.62978	0.00318669	2.00035	down	--	--	--	--	--	--	--	--	--	--	--
Com_5344_pos	Coumalic acid	C6 H4 O4	140.011	1.636	down	141.018	1.00363e+07	2.69555e+07	-1.42535	0.00328908	1.40127	down	--	--	--	--	--	--	--	--	--	--	--
Com_3986_pos	Asp-glu	C9 H14 N2 O7	262.08	1.786	up	263.087	9.34478e+07	5.90915e+07	0.66121	0.00332906	1.15491	up	--	--	--	--	--	--	--	--	--	--	--
Com_44070_pos	Lysope 16:0	C21 H44 N O7 P	453.284	12.938	down	454.291	423366	731878	-0.789697	0.00354594	1.06675	down	--	--	--	--	--	--	--	--	--	--	--
Com_13525_pos	7-methyl-3-nitroimidazo[1,2-a]pyridine	C8 H7 N3 O2	177.054	1.193	up	178.061	1.96478e+07	1.26989e+07	0.62966	0.0035823	1.51551	up	--	--	--	--	--	--	--	--	--	--	--
Com_13226_pos	Isorhamnetin-3-glucoside	C22 H22 O12	478.111	11.3	up	479.119	8.33105e+06	5.15631e+06	0.69216	0.00361018	1.11535	up	--	--	--	--	--	--	--	--	--	--	--
Com_11578_pos	Xanthorhamnin	C34 H42 O20	770.227	9.225	down	771.234	2.9842e+06	1.14067e+07	-1.93447	0.00366126	1.23009	down	--	--	--	--	--	--	--	--	--	--	--
Com_470_pos	4-(2,3-dihydroxy-3-methylbutoxy)-7H-furo[3,2-g]chromen-7-one	C16 H16 O6	304.094	10.702	down	305.102	4.56884e+08	7.47301e+08	-0.709861	0.00375832	1.12619	down	--	--	--	--	--	--	--	--	--	--	--
Com_28411_pos	Arachidonoyl ethanolamide phosphate	C22 H38 N O5 P	876.484	13.493	down	877.491	254453	890567	-1.80732	0.00419441	1.27943	down	--	--	--	--	--	--	--	--	--	--	--
Com_4164_pos	4-hydroxy-5,8-dimethylquinoline-3-carboxylic acid	C12 H11 N O3	217.074	7.528	down	218.081	1.5687e+07	4.16641e+07	-1.40923	0.00491998	1.4298	down	--	--	--	--	--	--	--	--	--	--	--
Com_24966_pos	Pilocarpine	C11 H16 N2 O2	208.121	7.366	down	209.128	715724	1.60268e+06	-1.16301	0.00495819	1.1017	down	Pilocarpine	cpd:C07474	map01110 Biosynthesis of secondary metabolites	--	--	--	--	--	--	--	--
Com_8649_pos	3-hydroxy-2-octylpentanedioic acid	C13 H24 O5	242.152	11.97	up	243.159	3.06307e+07	7.32364e+06	2.06435	0.00520619	1.27204	up	--	--	--	--	--	--	--	--	--	--	--
Com_11243_pos	N1-(2-pyridylmethyl)-2-[3,5-di(trifluoromethyl)benzoyl]benzamide	C22 H14 F6 N2 O2	430.111	7.894	down	448.145	9.57195e+06	1.45738e+07	-0.606496	0.00577265	1.03576	down	--	--	--	--	--	--	--	--	--	--	--
Com_38577_pos	Lysopc 14:0	C22 H46 N O7 P	467.301	14.98	down	468.308	303468	1.08056e+06	-1.83217	0.00604934	1.85166	down	--	--	--	--	--	--	--	--	--	--	--
Com_8553_pos	5-[(10Z)-14-(3,5-dihydroxyphenyl)tetradec-10-en-1-yl]benzene-1,3-diol	C26 H36 O4	412.261	11.456	up	413.268	8.97838e+06	5.07678e+06	0.822541	0.00611684	1.08892	up	--	--	--	--	--	--	--	--	--	--	--
Com_34714_pos	1,2,3,6,7-Pentamethoxyxanthone	C18 H18 O7	346.105	8.817	down	347.112	798015	1.83259e+06	-1.1994	0.00658439	1.33649	down	--	--	--	--	--	--	--	--	--	--	--
Com_18602_pos	Kaempferol-3-Galactoside-6''-Rhamnoside-3'''-Rhamnoside	C33 H40 O19	370.105	8.471	down	371.113	2.31608e+06	5.01939e+06	-1.11583	0.00669226	1.42909	down	--	--	--	--	--	--	--	--	--	--	--
Com_6119_pos	Dihydroartemisinic acid	C15 H24 O2	236.177	12.433	up	237.185	4.31754e+07	2.32798e+07	0.891128	0.00676192	1.47146	up	--	--	--	--	--	--	--	--	--	--	--
Com_44097_pos	Liriopemuscaribaily saponins C	C44 H70 O17	870.457	14.272	down	871.465	321644	819775	-1.34976	0.00841981	1.97178	down	--	--	--	--	--	--	--	--	--	--	--
Com_490_pos	2-ethyl-2-(3-methoxyphenyl)cyclohexanone oxime	C15 H21 N O2	265.168	9.422	up	248.164	1.75889e+08	7.25817e+07	1.27699	0.00860665	1.02013	up	--	--	--	--	--	--	--	--	--	--	--
Com_6617_pos	Guan-fu base A	C24 H31 N O6	429.214	12.067	up	430.221	3.70824e+06	551069	2.75043	0.0087538	1.16339	up	--	--	--	--	--	--	--	--	--	--	--
Com_5454_pos	3-{[(4-chlorophenyl)sulfonyl]methyl}-N'-hydroxybenzenecarboximidamide	C14 H13 Cl N2 O3 S	324.032	1.304	up	325.039	4.53939e+07	2.59164e+07	0.808633	0.00941691	1.44104	up	--	--	--	--	--	--	--	--	--	--	--
Com_20742_pos	Eriodictyol O-malonylhexoside	C24 H24 O14	536.117	9.931	up	537.123	5.72766e+06	3.57076e+06	0.681716	0.0099299	1.35921	up	--	--	--	--	--	--	--	--	--	--	--
Com_45198_pos	Gambogenic acid	C38 H46 O8	630.322	9.068	up	631.33	1.00634e+06	663380	0.601207	0.0104513	1.38666	up	--	--	--	--	--	--	--	--	--	--	--
Com_25569_pos	N-{6-[(5-chloro-3-pyridyl)oxy]-3-pyridyl}-N'-methylurea	C12 H11 Cl N4 O2	278.056	1.597	down	279.063	2.22096e+06	3.76394e+06	-0.761063	0.0104565	1.55136	down	--	--	--	--	--	--	--	--	--	--	--
Com_3692_pos	FQH	C20 H26 N6 O5	838.419	13.88	up	839.427	5.63292e+07	1.13734e+07	2.30822	0.0115791	1.99975	up	--	--	--	--	--	--	--	--	--	--	--
Com_13222_pos	Salidroside	C14 H20 O7	300.121	7.859	down	301.128	3.21344e+06	5.52247e+06	-0.781194	0.0119619	1.10859	down	Salidroside; p-Hydroxyphenethyl alcohol 1-O-beta-D-glucoside; Tyrosol glucoside	cpd:C06046	map00350 Tyrosine metabolism	--	--	--	--	--	--	--	--
Com_39637_pos	Dehydropachymic Acid	C33 H50 O5	526.365	14.001	down	527.372	256079	521807	-1.02693	0.0121397	1.21728	down	--	--	--	--	--	--	--	--	--	--	--
Com_27048_pos	3,4,5-Trimethoxyphenyl 6-O-pentopyranosyl-¦Â-D-glucopyranoside	C20 H30 O13	500.15	7.123	up	501.158	4.37065e+06	1.9222e+06	1.18509	0.0128056	1.02139	up	--	--	--	--	--	--	--	--	--	--	--
Com_26699_pos	Tricin 4'-O-(syringyl alcohol) ether O-hexoside	C32 H34 O15	658.188	10.56	down	659.196	1.95995e+06	3.38261e+06	-0.787324	0.0131246	1.04417	down	--	--	--	--	--	--	--	--	--	--	--
Com_16599_pos	PC (14:1e/3:0)	C25 H50 N O7 P	507.333	14.64	down	508.34	3.24528e+06	7.79381e+06	-1.26398	0.0134413	1.02502	down	--	--	--	--	--	--	--	--	--	--	--
Com_19672_pos	Gardenoside	C17 H24 O11	404.132	6.704	down	405.14	2.53192e+06	5.17523e+06	-1.03139	0.0134504	1.52792	down	Gardenoside	cpd:C09779	--	--	--	--	--	--	--	--	--
Com_30600_pos	3-Acetyl-11-keto-¦Â-boswellic acid	C32 H48 O5	512.348	14.043	up	513.356	1.9836e+06	789640	1.32886	0.0136032	2.33341	up	--	--	--	--	--	--	--	--	--	--	--
Com_32338_pos	1-[1,1'-biphenyl]-4-yl-2-(2-methyl-4-nitro-1H-imidazol-1-yl)-1-ethanol	C18 H17 N3 O3	345.114	8.329	up	346.121	1.16916e+06	485466	1.26804	0.0140078	1.55917	up	--	--	--	--	--	--	--	--	--	--	--
Com_29275_pos	Rutaevin	C26 H30 O9	486.187	11.035	down	487.194	1.03578e+06	2.9278e+06	-1.4991	0.0143792	1.04456	down	Rutaevin	cpd:C08779	--	--	--	--	--	--	--	--	--
Com_7480_pos	5-benzhydryl-1-(phenylsulfonyl)-1H-pyrazole	C22 H18 N2 O2 S	374.112	12.97	up	375.12	3.38225e+07	1.66609e+07	1.02152	0.0148879	1.20159	up	--	--	--	--	--	--	--	--	--	--	--
Com_12772_pos	Tricin 5-O-hexoside derivative	C24 H22 O14	534.101	9.106	up	535.107	1.14201e+07	6.59745e+06	0.791592	0.0151451	1.25884	up	--	--	--	--	--	--	--	--	--	--	--
Com_37790_pos	4-Methylumbelliferyl phenylphosphonate	C16 H13 O5 P	316.049	1.186	up	317.056	2.3528e+06	1.55201e+06	0.600239	0.0165122	1.35461	up	--	--	--	--	--	--	--	--	--	--	--
Com_1090_pos	MGMG (18:2)	C27 H48 O9	516.33	14.47	up	517.337	2.91473e+08	1.37303e+08	1.086	0.0166124	1.10706	up	--	--	--	--	--	--	--	--	--	--	--
Com_17036_pos	1-(3-ethyl-2,4-dihydroxy-6-methoxyphenyl)butan-1-one	C13 H18 O4	220.11	8.852	down	221.117	7.07853e+06	1.06378e+07	-0.587676	0.0174725	1.06039	down	--	--	--	--	--	--	--	--	--	--	--
Com_8567_pos	MAG (18:2)	C21 H38 O4	354.277	14.289	up	355.283	2.06432e+07	9.67923e+06	1.0927	0.0177378	1.56246	up	--	--	--	--	--	--	--	--	--	--	--
Com_24836_pos	N-{2-[(4-amino-5-cyano-2-pyrimidinyl)sulfanyl]acetyl}-N'-phenylurea	C14 H12 N6 O2 S	366.026	1.613	down	367.033	1.99612e+06	3.70938e+06	-0.893977	0.0217563	1.52317	down	--	--	--	--	--	--	--	--	--	--	--
Com_38813_pos	Heptamethoxyflavone	C22 H24 O9	432.141	12.404	down	433.149	347913	1.18412e+06	-1.76702	0.0249293	1.47427	down	--	--	--	--	--	--	--	--	--	--	--
Com_11317_pos	N1-(5-methylisoxazol-3-yl)-2-cyano-3-(4-cyanophenyl)acrylamide	C15 H10 N4 O2	278.078	9.663	down	279.085	9.62808e+06	1.54461e+07	-0.681919	0.0252553	1.12734	down	--	--	--	--	--	--	--	--	--	--	--
Com_11399_pos	[1,1'-biphenyl]-2,2'-dicarboxylic acid	C14 H10 O4	242.058	12.368	up	243.066	3.96813e+06	1.87472e+06	1.08178	0.0262906	1.38378	up	--	--	--	--	--	--	--	--	--	--	--
Com_23014_pos	5,7-dihydroxy-3-(4-hydroxyphenyl)-4H-chromen-4-one	C15 H10 O5	270.052	10.54	down	271.06	1.8539e+06	4.15672e+06	-1.16488	0.0270819	1.2658	down	--	--	--	--	--	--	--	--	--	--	--
Com_47508_pos	LysoPC 20:4	C28 H50 N O7 P	543.332	16.79	down	544.339	37461.6	286732	-2.93622	0.0288569	1.83589	down	--	--	--	--	--	--	--	--	--	--	--
Com_46839_pos	S-(-)-Carbidopa	C10 H14 N2 O4	226.099	9.767	down	227.106	250247	427943	-0.774064	0.0321612	1.70428	down	--	--	--	--	--	--	--	--	--	--	--
Com_47602_pos	Bisulfurous Acid	C11 H8 O2	172.052	8.848	up	173.06	369912	198575	0.8975	0.0381643	1.62359	up	--	--	--	--	--	--	--	--	--	--	--
Com_42885_pos	6,7,8-trimethoxy-2-(2-phenoxy-3-pyridyl)-4H-3,1-benzoxazin-4-one	C22 H18 N2 O6	444.077	16.487	down	445.083	260433	766493	-1.55736	0.0401789	1.18188	down	--	--	--	--	--	--	--	--	--	--	--
Com_32156_pos	6-methyl-4-(morpholinomethyl)-2H-chromen-2-one	C15 H17 N O3	259.12	8.637	up	260.128	2.43784e+06	1.24857e+06	0.965324	0.0402879	1.16936	up	--	--	--	--	--	--	--	--	--	--	--
Com_28211_pos	Chlorambucil	C14 H19 Cl2 N O2	303.082	13.99	down	304.089	986372	2.18761e+06	-1.14915	0.0407608	1.10205	down	Chlorambucil	cpd:C06900	--	--	--	--	--	--	--	--	--
Com_26561_pos	5-(2,5-dihydroxyhexyl)oxolan-2-one	C10 H18 O4	224.104	9.635	down	225.111	2.35551e+06	3.98955e+06	-0.760185	0.0416265	1.07298	down	--	--	--	--	--	--	--	--	--	--	--
Com_7500_pos	octadec-9-ynoic acid	C18 H32 O2	262.229	14.477	up	263.237	2.6327e+07	1.4084e+07	0.902488	0.0429619	1.09376	up	--	--	--	--	--	--	--	--	--	--	--
Com_22699_pos	Sauchinone	C20 H20 O6	356.126	10.51	down	357.133	3.27492e+06	5.40435e+06	-0.722662	0.0433791	1.08245	down	--	--	--	--	--	--	--	--	--	--	--
Com_31494_pos	Ziyuglycoside I	C41 H66 O13	766.447	14.577	down	767.453	156477	819448	-2.3887	0.0453166	1.35275	down	--	--	--	--	--	--	--	--	--	--	--
Com_28518_pos	PC (14:0e/3:0)	C25 H52 N O7 P	509.348	15.204	down	510.356	1.24766e+06	2.62778e+06	-1.07462	0.0453353	1.19248	down	--	--	--	--	--	--	--	--	--	--	--
Com_1985_pos	Thromboxane B1	C20 H36 O6	372.251	14.461	up	373.258	1.44009e+08	1.54288e+07	3.22246	1.46772e-05	2.77699	up	--	--	--	--	LMFA03030008	--	--	--	Fatty Acyls [FA]	Eicosanoids [FA03]	Thromboxanes [FA0303]
Com_3594_pos	Prostaglandin K2	C20 H30 O5	332.196	13.052	up	333.204	9.85176e+07	2.92996e+07	1.7495	0.0023492	2.01286	up	--	--	--	--	LMFA03010023	--	--	--	Fatty Acyls [FA]	Eicosanoids [FA03]	Prostaglandins [FA0301]
Com_10205_pos	14,15-Dehydrocrepenynic acid	C18 H28 O2	276.209	13.063	up	277.216	2.37167e+07	4.72016e+06	2.329	0.000885287	1.46724	up	--	--	--	--	LMFA01031062	--	--	--	Fatty Acyls [FA]	Fatty Acids and Conjugates [FA01]	Unsaturated fatty acids [FA0103]
Com_32619_pos	Tetranor-12R-HETE	C16 H26 O3	266.187	13.713	up	267.194	2.5329e+06	1.30465e+06	0.957132	0.0485224	1.21487	up	--	--	--	--	LMFA01050143	--	--	--	Fatty Acyls [FA]	Fatty Acids and Conjugates [FA01]	Hydroxy fatty acids [FA0105]
Com_4317_pos	1,2-dihydroxyheptadec-16-yn-4-yl acetate	C19 H34 O4	326.245	14.249	down	327.253	1.85493e+07	5.01391e+07	-1.43457	0.000127204	1.22943	down	--	--	--	--	LMFA05000645	--	--	--	Fatty Acyls [FA]	Fatty alcohols [FA05]	_
Com_7583_pos	2,4-dihydroxyheptadec-16-en-1-yl acetate	C19 H36 O4	350.246	13.282	up	351.252	2.03396e+07	3.03338e+06	2.7453	0.000220668	2.18296	up	--	--	--	--	LMFA05000640	--	--	--	Fatty Acyls [FA]	Fatty alcohols [FA05]	_
Com_20067_pos	Puerarin	C21 H20 O9	416.111	10.471	up	417.118	3.83942e+06	1.28596e+06	1.57805	5.97823e-09	1.41671	up	Puerarin	cpd:C10524	--	--	LMPK12050005	--	--	--	Polyketides [PK]	Flavonoids [PK12]	Isoflavonoids [PK1205]
Com_33218_pos	ladanein	C17 H14 O6	314.079	11.465	down	315.086	946410	2.56213e+06	-1.43681	4.41852e-05	2.17166	down	--	--	--	--	LMPK12111165	--	--	--	Polyketides [PK]	Flavonoids [PK12]	Flavones and Flavonols [PK1211]
Com_10185_pos	Laricitrin	C16 H12 O8	332.053	8.91	down	333.06	5.35616e+06	1.77775e+07	-1.73078	0.00117448	1.29277	down	Laricitrin; 3'-O-Methylmyricetin	cpd:C12633	map00944 Flavone and flavonol biosynthesis	--	LMPK12112482	--	--	--	Polyketides [PK]	Flavonoids [PK12]	Flavones and Flavonols [PK1211]
Com_40019_pos	Isobavachalcone	C20 H20 O4	324.136	10.937	up	325.143	1.55842e+06	759375	1.0372	0.00138782	1.40792	up	Isobavachalcone	cpd:C08648	--	--	LMPK12120039	--	--	--	Polyketides [PK]	Flavonoids [PK12]	Chalcones and dihydrochalcones [PK1212]
Com_4862_pos	Tricin	C17 H14 O7	330.073	8.093	up	331.081	1.20804e+07	4.84592e+06	1.31783	0.00345329	1.00138	up	Tricin; Tricetin 3',5'-di-methyl ether; 3',5'-O-Dimethyltricetin	cpd:C10193	--	--	LMPK12110873	--	--	--	Polyketides [PK]	Flavonoids [PK12]	Flavones and Flavonols [PK1211]
Com_19659_pos	Corylin	C20 H16 O4	320.104	6.909	up	321.111	4.48794e+06	2.25203e+06	0.994824	0.00934649	1.63968	up	--	--	--	--	LMPK12050033	--	--	--	Polyketides [PK]	Flavonoids [PK12]	Isoflavonoids [PK1205]
Com_25710_pos	Wighteone	C20 H18 O5	338.114	11.772	down	339.121	1.34062e+06	3.40265e+06	-1.34377	0.0470303	1.45887	down	Wighteone	cpd:C10542	--	--	LMPK12050188	--	--	--	Polyketides [PK]	Flavonoids [PK12]	Isoflavonoids [PK1205]
Com_6025_pos	LPE 18:1	C23 H46 N O7 P	479.301	14.751	down	480.308	7.48777e+06	3.08709e+07	-2.04364	0.000685827	1.16972	down	--	--	--	--	LMGP02050064	--	--	--	Glycerophospholipids [GP]	Glycerophosphoethanolamines [GP02]	Monoacylglycerophosphoethanolamines [GP0205]
Com_20399_pos	LPE 16:1	C21 H42 N O7 P	451.269	14.389	down	452.277	827367	3.65927e+06	-2.14496	0.000958068	1.72119	down	--	--	--	--	LMGP02050037	--	--	--	Glycerophospholipids [GP]	Glycerophosphoethanolamines [GP02]	Monoacylglycerophosphoethanolamines [GP0205]
Com_3571_pos	LPE 18:3	C23 H42 N O7 P	475.27	14.155	down	476.277	3.2723e+07	7.08875e+07	-1.11523	0.00223369	1.38578	down	--	--	--	--	LMGP02050043	--	--	--	Glycerophospholipids [GP]	Glycerophosphoethanolamines [GP02]	Monoacylglycerophosphoethanolamines [GP0205]
Com_1413_pos	LPE 18:2	C23 H44 N O7 P	477.285	14.441	down	478.293	1.04092e+08	2.09476e+08	-1.00893	0.00245445	1.16966	down	--	--	--	--	LMGP02050041	--	--	--	Glycerophospholipids [GP]	Glycerophosphoethanolamines [GP02]	Monoacylglycerophosphoethanolamines [GP0205]
Com_19512_pos	LPE 15:0	C20 H42 N O7 P	439.27	14.508	down	440.277	2.66425e+06	6.27971e+06	-1.23697	0.0053966	1.18597	down	--	--	--	--	LMGP02050035	--	--	--	Glycerophospholipids [GP]	Glycerophosphoethanolamines [GP02]	Monoacylglycerophosphoethanolamines [GP0205]
Com_37484_pos	LPE 14:0	C19 H40 N O7 P	425.254	14.251	down	426.261	673198	1.39086e+06	-1.04687	0.00804229	1.0038	down	--	--	--	--	LMGP02050033	--	--	--	Glycerophospholipids [GP]	Glycerophosphoethanolamines [GP02]	Monoacylglycerophosphoethanolamines [GP0205]
Com_5702_pos	2-Arachidonoyl glycerol	C23 H38 O4	378.274	15.148	up	379.282	4.3095e+07	1.74981e+07	1.30032	0.000129694	1.72365	up	--	--	--	--	LMGL01010023	--	--	--	Glycerolipids [GL]	Monoradylglycerols [GL01]	Monoacylglycerols [GL0101]
Com_40033_pos	Gracillin	C45 H72 O17	884.475	14.377	down	885.481	292512	914470	-1.64444	0.0189245	1.69006	down	Gracillin	cpd:C08901	--	--	LMST01080057	--	--	--	Sterol Lipids [ST]	Sterols [ST01]	Spirostanols and derivatives [ST0108]
Com_13808_pos	Arecoline	C8 H13 N O2	155.095	8.374	down	156.102	2.43177e+06	5.62761e+06	-1.21052	0.0219216	1.06469	down	Arecoline	cpd:C10129	--	HMDB0030353	--	Alkaloids and derivatives	_	_	--	--	--
Com_35940_pos	S-Adenosyl-L-homocysteine	C14 H20 N6 O5 S	384.12	11.519	down	385.127	858578	1.42325e+06	-0.729166	0.0065834	1.31112	down	S-Adenosyl-L-homocysteine; S-Adenosylhomocysteine	cpd:C00021	map00270 Cysteine and methionine metabolism;map01100 Metabolic pathways;map01230 Biosynthesis of amino acids	HMDB0000939	--	Nucleosides, nucleotides, and analogues	5'-deoxyribonucleosides	5'-deoxy-5'-thionucleosides	--	--	--
Com_5713_pos	4,5-Dicaffeoylquinic acid	C25 H24 O12	498.113	11.434	up	499.121	2.23918e+07	1.49157e+06	3.90807	7.71089e-05	2.22964	up	--	--	--	HMDB0030707	--	Organooxygen compounds	Alcohols and polyols	Cyclic alcohols and derivatives	--	--	--
Com_1189_pos	Pantothenic acid	C9 H17 N O5	219.111	6.225	up	220.118	4.19426e+08	2.69942e+08	0.635766	0.000537979	2.0417	up	Pantothenate; Pantothenic acid; (R)-Pantothenate	cpd:C00864	map00410 beta-Alanine metabolism;map00770 Pantothenate and CoA biosynthesis;map01100 Metabolic pathways;map01110 Biosynthesis of secondary metabolites	HMDB0000210	--	Organooxygen compounds	Alcohols and polyols	Polyols	--	--	--
Com_8579_pos	3,5-Dimethoxybenzoic acid	C9 H10 O4	182.058	8.324	up	183.065	3.47873e+07	2.24345e+07	0.632841	9.28258e-05	1.25064	up	--	--	--	HMDB0127495	--	Benzenoids	Benzene and substituted derivatives	Benzoic acids and derivatives	--	--	--
Com_48449_pos	Ginkgolic Acid	C22 H34 O3	346.25	13.325	up	364.284	256310	124801	1.03825	0.000853741	1.65251	up	Ginkgoic acid; Ginkgolic acid	cpd:C10794	--	HMDB0033897	--	Benzenoids	Benzene and substituted derivatives	Benzoic acids and derivatives	--	--	--
Com_7353_pos	Syringic acid	C9 H10 O5	198.053	6.879	down	199.06	1.87787e+07	4.18412e+07	-1.15582	0.00133435	1.18442	down	Syringic acid; Syringate; 4-Hydroxy-3,5-dimethoxybenzoate; Gallic acid 3,5-dimethyl ether	cpd:C10833	--	HMDB0002085	--	Benzenoids	Benzene and substituted derivatives	Benzoic acids and derivatives	--	--	--
Com_27026_pos	Isoeugenol acetate	C12 H14 O3	206.091	10.778	up	207.099	3.60558e+06	1.61157e+06	1.16177	0.00183786	1.31337	up	--	--	--	HMDB0034135	--	Benzenoids	Benzene and substituted derivatives	Phenol esters	--	--	--
Com_36640_pos	6-Paradol	C17 H26 O3	278.188	12.62	down	279.195	545208	1.47692e+06	-1.43771	0.00278394	2.29571	down	6-Paradol; 3-Decanone, 1-(4-hydroxy-3-methoxyphenyl)-	cpd:C10482	--	HMDB0030801	--	Benzenoids	Benzene and substituted derivatives	Phenols and derivatives	--	--	--
Com_17678_pos	Tyramine	C8 H11 N O	137.084	1.851	down	138.091	4.05612e+06	9.81081e+06	-1.27427	0.00330884	1.61002	down	Tyramine; 2-(p-Hydroxyphenyl)ethylamine	cpd:C00483	map00350 Tyrosine metabolism;map00950 Isoquinoline alkaloid biosynthesis;map01110 Biosynthesis of secondary metabolites	HMDB0000306	--	Benzenoids	Benzene and substituted derivatives	Phenethylamines	--	--	--
Com_20064_pos	Carbendazim	C9 H9 N3 O2	191.069	7.098	down	192.077	487467	2.25507e+06	-2.20979	0.000214746	1.44307	down	Carbendazim; Mecarzole	cpd:C10897	--	HMDB0031769	--	Organoheterocyclic compounds	Benzimidazoles	2-benzimidazolylcarbamic acid esters	--	--	--
Com_14667_pos	Triptolide	C20 H24 O6	360.157	12.054	up	361.164	1.32873e+07	2.29954e+06	2.53063	1.62389e-05	2.80958	up	Triptolide	cpd:C09204	--	HMDB0038459	--	Organoheterocyclic compounds	Bi- and oligothiophenes	_	--	--	--
Com_18607_pos	Glycyl-L-leucine	C8 H16 N2 O3	188.116	6.167	up	189.123	2.02031e+06	580302	1.7997	1.4987e-06	1.53404	up	Glycyl-leucine; Glycyl-L-leucine	cpd:C02155	--	HMDB0028929	--	Organic acids and derivatives	Carboxylic acids and derivatives	Amino acids, peptides, and analogues	--	--	--
Com_22231_pos	Phe-Phe	C18 H20 N2 O3	312.147	9.109	up	313.154	3.09239e+06	771258	2.00344	7.47647e-06	2.15877	up	--	--	--	HMDB0013302	--	Organic acids and derivatives	Carboxylic acids and derivatives	Amino acids, peptides, and analogues	--	--	--
Com_2390_pos	Betaine	C5 H11 N O2	117.079	1.328	down	118.086	9.45466e+07	1.5771e+08	-0.738176	0.000506432	1.47955	down	Betaine; Trimethylaminoacetate; Glycine betaine; N,N,N-Trimethylglycine; Trimethylammonioacetate	cpd:C00719	map00260 Glycine, serine and threonine metabolism;map01100 Metabolic pathways;map02010 ABC transporters	HMDB0000043	--	Organic acids and derivatives	Carboxylic acids and derivatives	Amino acids, peptides, and analogues	--	--	--
Com_2317_pos	N-Methyl-a-aminoisobutyric acid	C5 H11 N O2	117.079	1.386	down	118.086	1.02187e+08	1.64134e+08	-0.683656	0.000721217	1.42968	down	--	--	--	HMDB0002141	--	Organic acids and derivatives	Carboxylic acids and derivatives	Amino acids, peptides, and analogues	--	--	--
Com_3308_pos	L-Citrulline	C6 H13 N3 O3	175.095	1.378	up	176.102	1.26481e+07	5.77373e+06	1.13135	0.0010485	1.02201	up	L-Citrulline; 2-Amino-5-ureidovaleric acid; Citrulline	cpd:C00327	map00220 Arginine biosynthesis;map01100 Metabolic pathways;map01110 Biosynthesis of secondary metabolites;map01230 Biosynthesis of amino acids	HMDB0000904	--	Organic acids and derivatives	Carboxylic acids and derivatives	Amino acids, peptides, and analogues	--	--	--
Com_2329_pos	5-Aminolevulinic acid	C5 H9 N O3	131.058	1.371	up	132.066	9.664e+07	5.08603e+07	0.92608	0.00313072	1.60842	up	--	--	--	HMDB0001149	--	Organic acids and derivatives	Carboxylic acids and derivatives	Amino acids, peptides, and analogues	--	--	--
Com_4572_pos	N6,N6,N6-Trimethyl-L-lysine	C9 H20 N2 O2	188.152	1.264	up	189.16	6.1778e+07	2.26038e+07	1.45053	0.00316852	2.06366	up	N6,N6,N6-Trimethyl-L-lysine	cpd:C03793	map00310 Lysine degradation	HMDB0001325	--	Organic acids and derivatives	Carboxylic acids and derivatives	Amino acids, peptides, and analogues	--	--	--
Com_34738_pos	Angiotensin IV	C40 H54 N8 O8	774.413	13.727	down	775.42	284164	1.49176e+06	-2.39222	0.00335438	1.63831	down	Angiotensin IV; Angiotensin II, 1-des-asn-2-arg	cpd:C15849	--	HMDB0001038	--	Organic acids and derivatives	Carboxylic acids and derivatives	Amino acids, peptides, and analogues	--	--	--
Com_47443_pos	L-Saccharopine	C11 H20 N2 O6	276.131	12.952	up	570.296	441624	136408	1.69489	0.00428184	2.00111	up	N6-(L-1,3-Dicarboxypropyl)-L-lysine; Saccharopine; L-Saccharopine; N-[(S)-5-Amino-5-carboxypentyl]-L-glutamic acid	cpd:C00449	map00300 Lysine biosynthesis;map00310 Lysine degradation;map01100 Metabolic pathways;map01110 Biosynthesis of secondary metabolites;map01230 Biosynthesis of amino acids	HMDB0000279	--	Organic acids and derivatives	Carboxylic acids and derivatives	Amino acids, peptides, and analogues	--	--	--
Com_20953_pos	Methionine sulfoxide	C5 H11 N O3 S	165.046	1.383	up	166.053	6.11787e+06	3.56594e+06	0.778748	0.0076002	1.68318	up	--	--	--	HMDB0002005	--	Organic acids and derivatives	Carboxylic acids and derivatives	Amino acids, peptides, and analogues	--	--	--
Com_31371_pos	gamma-Glu-Leu	C11 H20 N2 O5	260.137	7.627	up	261.144	965908	563616	0.777172	0.0342767	1.08217	up	--	--	--	HMDB0011171	--	Organic acids and derivatives	Carboxylic acids and derivatives	Amino acids, peptides, and analogues	--	--	--
Com_1936_pos	Methyl cinnamate	C10 H10 O2	162.068	8.757	down	163.075	6.19025e+07	1.69051e+08	-1.44939	7.25982e-07	1.07071	down	Methyl cinnamate; 3-Phenyl-2-propenoic acid methyl	cpd:C06358	--	HMDB0033833	--	Phenylpropanoids and polyketides	Cinnamic acids and derivatives	Cinnamic acid esters	--	--	--
Com_332_pos	Isoferulic acid	C10 H10 O4	194.058	9.027	up	195.065	1.25591e+09	3.95557e+08	1.66678	8.26105e-07	1.86581	up	Isoferulic acid	cpd:C10470	--	HMDB0000955	--	Phenylpropanoids and polyketides	Cinnamic acids and derivatives	Hydroxycinnamic acids and derivatives	--	--	--
Com_7847_pos	Cinnamic acid	C9 H8 O2	148.052	9.633	down	149.06	1.90503e+07	3.47434e+07	-0.866929	8.48701e-06	1.62403	down	Cinnamic acid; Benzeneacrylic acid	cpd:C10438	--	HMDB0000567	--	Phenylpropanoids and polyketides	Cinnamic acids and derivatives	Cinnamic acids	--	--	--
Com_107_pos	4-Coumaric acid	C9 H8 O3	164.047	9.851	up	165.054	1.68721e+09	9.42432e+08	0.840183	0.000710648	1.17437	up	--	--	--	HMDB0002035	--	Phenylpropanoids and polyketides	Cinnamic acids and derivatives	Hydroxycinnamic acids and derivatives	--	--	--
Com_215_pos	Coumarin	C9 H6 O2	146.037	10.554	up	147.044	9.48222e+08	3.59559e+08	1.39899	1.75086e-06	1.50261	up	Coumarin; Coumarine; Cumarin; 2H-1-Benzopyran-2-one; 1,2-Benzopyrone; 2-Propenoic acid, 3-(2-hydroxyphenyl)-, delta-lactone; 5,6-Benzo-2-pyrone; Benzo-alpha-pyrone; cis-o-Coumarinic acid lactone; Coumarinic anhydride; o-Hydroxycinnamic acid lactone; Rattex; Tonka bean camphor	cpd:C05851	map00940 Phenylpropanoid biosynthesis;map01110 Biosynthesis of secondary metabolites	HMDB0001218	--	Phenylpropanoids and polyketides	Coumarins and derivatives	_	--	--	--
Com_789_pos	Isopimpinellin	C13 H10 O5	246.053	11.134	down	247.06	7.46786e+07	4.06984e+08	-2.44621	7.78397e-06	2.15408	down	Isopimpinellin; 5,8-Dimethoxypsoralen	cpd:C02162	map01110 Biosynthesis of secondary metabolites	HMDB0034312	--	Phenylpropanoids and polyketides	Coumarins and derivatives	Furanocoumarins	--	--	--
Com_192_pos	Byakangelicin	C17 H18 O7	334.105	10.701	down	335.112	1.35646e+09	2.25501e+09	-0.733292	0.000656615	1.23247	down	Byakangelicin	cpd:C09141	--	HMDB0030651	--	Phenylpropanoids and polyketides	Coumarins and derivatives	Furanocoumarins	--	--	--
Com_5921_pos	Aflatoxin G1	C17 H12 O7	656.114	8.762	up	329.064	3.94464e+07	2.48436e+07	0.667017	0.00292744	1.06753	up	Aflatoxin G1	cpd:C16755	--	HMDB0030474	--	Phenylpropanoids and polyketides	Coumarins and derivatives	Furanocoumarins	--	--	--
Com_14202_pos	6-Methylcoumarin	C10 H8 O2	160.052	6.907	up	161.06	6.81919e+06	4.41401e+06	0.627509	0.00337664	1.3743	up	--	--	--	HMDB0032394	--	Phenylpropanoids and polyketides	Coumarins and derivatives	_	--	--	--
Com_21119_pos	Demethoxycurcumin	C20 H18 O5	338.111	7.332	down	339.118	351831	1.21067e+06	-1.78285	0.00667588	1.27795	down	Demethoxycurcumin	cpd:C17742	map00945 Stilbenoid, diarylheptanoid and gingerol biosynthesis;map01110 Biosynthesis of secondary metabolites	HMDB0033801	--	Phenylpropanoids and polyketides	Diarylheptanoids	Linear diarylheptanoids	--	--	--
Com_2525_pos	Uracil	C4 H4 N2 O2	112.027	2.186	up	113.034	1.43482e+08	7.75218e+07	0.888193	0.00216157	1.51155	up	Uracil	cpd:C00106	map00240 Pyrimidine metabolism;map00410 beta-Alanine metabolism;map00770 Pantothenate and CoA biosynthesis;map01100 Metabolic pathways	HMDB0000300	--	Organoheterocyclic compounds	Diazines	Pyrimidines and pyrimidine derivatives	--	--	--
Com_474_pos	Thioctic acid	C8 H14 O2 S2	206.043	1.499	up	207.05	8.57441e+08	9.7583e+07	3.13534	7.22713e-06	2.42638	up	Lipoate; Lipoic acid; Thioctic acid; dl-alpha-Lipoic acid; DL-Thioctic acid	cpd:C00725	--	HMDB0001451	--	Organoheterocyclic compounds	Dithiolanes	Lipoic acids and derivatives	--	--	--
Com_2136_pos	5-OxoETE	C20 H30 O3	318.217	13.909	up	319.224	1.54071e+08	3.79016e+07	2.02326	2.56994e-05	2.53531	up	5-OxoETE; (6E,8Z,11Z,14Z)-5-Oxoicosa-6,8,11,14-tetraenoic acid; 5-Oxoeicosatetraenoic acid; 5-Oxoicosatetraenoic acid	cpd:C14732	map00590 Arachidonic acid metabolism	HMDB0010217	--	Lipids and lipid-like molecules	Fatty Acyls	Fatty acids and conjugates	--	--	--
Com_193_pos	9-Oxo-ODE	C18 H30 O3	294.219	13.653	up	277.216	2.08922e+09	3.86081e+08	2.43599	0.000560588	2.00883	up	--	--	--	HMDB0004669	--	Lipids and lipid-like molecules	Fatty Acyls	Lineolic acids and derivatives	--	--	--
Com_14724_pos	16(R)-HETE	C20 H32 O3	342.217	14.493	down	343.224	1.21344e+06	1.05653e+07	-3.12216	0.00117527	1.83525	down	16(R)-HETE; (5Z,8Z,11Z,14Z)-(16R)-16-Hydroxyeicosa-5,8,11,14-tetraenoic acid; (5Z,8Z,11Z,14Z)-(16R)-16-Hydroxyicosa-5,8,11,14-tetraenoic acid	cpd:C14778	map00590 Arachidonic acid metabolism	HMDB0004680	--	Lipids and lipid-like molecules	Fatty Acyls	Eicosanoids	--	--	--
Com_24737_pos	1,11-Undecanedicarboxylic acid	C13 H24 O4	244.167	11.752	down	245.174	2.50503e+06	5.22994e+06	-1.06196	0.00198228	2.02428	down	--	--	--	HMDB0002327	--	Lipids and lipid-like molecules	Fatty Acyls	Fatty acids and conjugates	--	--	--
Com_24027_pos	Capric acid	C10 H20 O2	172.146	10.49	down	173.154	1.46785e+06	5.95599e+06	-2.02064	0.00013306	2.13854	down	--	--	--	HMDB0000511	LMFA01010010	Lipids and lipid-like molecules	Fatty Acyls	Fatty acids and conjugates	Fatty Acyls [FA]	Fatty Acids and Conjugates [FA01]	Straight chain fatty acids [FA0101]
Com_24172_pos	Docosahexaenoic Acid	C22 H32 O2	345.264	14.676	up	346.271	2.59359e+06	546508	2.24664	0.000170809	1.97123	up	(4Z,7Z,10Z,13Z,16Z,19Z)-Docosahexaenoic acid; 4,7,10,13,16,19-Docosahexaenoic acid; Docosahexaenoic acid; Docosahexaenoate	cpd:C06429	map01040 Biosynthesis of unsaturated fatty acids	HMDB0002183	LMFA01031176	Lipids and lipid-like molecules	Fatty Acyls	Fatty acids and conjugates	Fatty Acyls [FA]	Fatty Acids and Conjugates [FA01]	Unsaturated fatty acids [FA0103]
Com_4743_pos	Alpha-Linolenic acid	C18 H30 O2	278.224	14.846	up	279.232	1.37518e+07	5.01004e+06	1.45673	0.000375468	1.3682	up	--	--	--	HMDB0001388	LMFA01030152	Lipids and lipid-like molecules	Fatty Acyls	Lineolic acids and derivatives	Fatty Acyls [FA]	Fatty Acids and Conjugates [FA01]	Unsaturated fatty acids [FA0103]
Com_364_pos	Palmitoleic Acid	C16 H30 O2	276.209	13.657	up	277.216	1.10922e+09	2.13653e+08	2.3762	0.000537256	2.03115	up	(9Z)-Hexadecenoic acid; Palmitoleic acid; cis-9-Hexadecenoic acid; (9Z)-Hexadec-9-enoate	cpd:C08362	map00061 Fatty acid biosynthesis	HMDB0012328	LMFA01030056	Lipids and lipid-like molecules	Fatty Acyls	Fatty acids and conjugates	Fatty Acyls [FA]	Fatty Acids and Conjugates [FA01]	Unsaturated fatty acids [FA0103]
Com_5815_pos	13-HPODE	C18 H32 O4	312.23	13.871	up	295.227	2.82291e+07	1.51154e+07	0.901164	0.000242613	1.45354	up	--	--	--	HMDB0003871	LMFA02000034	Lipids and lipid-like molecules	Fatty Acyls	Lineolic acids and derivatives	Fatty Acyls [FA]	Octadecanoids [FA02]	Other Octadecanoids [FA0200]
Com_13824_pos	myricetin 3-O-beta-D-galactopyranoside	C21 H20 O13	480.091	8.296	down	481.098	1.26895e+06	5.39259e+06	-2.08734	2.58977e-05	1.21013	down	--	--	--	HMDB0034358	--	Phenylpropanoids and polyketides	Flavonoids	Flavonoid glycosides	--	--	--
Com_7473_pos	Theaflavin	C29 H24 O12	564.127	11.468	up	565.134	3.84375e+07	1.16448e+07	1.72283	0.000332881	2.3078	up	--	--	--	HMDB0005788	--	Phenylpropanoids and polyketides	Flavonoids	Flavans	--	--	--
Com_23715_pos	Cianidanol	C15 H14 O6	290.079	12.846	up	291.086	1.97914e+06	1.25715e+06	0.654722	0.000391714	1.08811	up	(+)-Catechin; D-Catechin; Cyanidanol; (2R-trans)-2-(3,4-Dihydroxyphenyl)-3,4-dihydro-2H-1-benzopyran-3,5,7-triol; (2R,3S)-Catechin; (2R,3S)-(+)-Catechin; Cianidanol	cpd:C06562	map00941 Flavonoid biosynthesis;map01110 Biosynthesis of secondary metabolites	HMDB0037953	--	Phenylpropanoids and polyketides	Flavonoids	Flavans	--	--	--
Com_28478_pos	Naringin Dihydrochalcone	C27 H34 O14	582.193	11.816	up	583.2	3.54094e+06	2.1057e+06	0.749837	0.000925829	1.59411	up	--	--	--	HMDB0002927	--	Phenylpropanoids and polyketides	Flavonoids	Flavonoid glycosides	--	--	--
Com_1497_pos	Didymin	C28 H34 O14	594.194	9.628	down	595.202	1.44305e+08	2.67139e+08	-0.888471	5.26922e-07	1.06772	down	--	--	--	HMDB0029482	LMPK12140337	Phenylpropanoids and polyketides	Flavonoids	Flavonoid glycosides	Polyketides [PK]	Flavonoids [PK12]	Flavanones [PK1214]
Com_2502_pos	Hesperetin 5-O-glucoside	C22 H24 O11	464.132	10.559	down	465.139	9.08326e+06	1.11643e+08	-3.61954	6.33846e-07	1.20112	down	--	--	--	HMDB0037535	LMPK12140377	Phenylpropanoids and polyketides	Flavonoids	Flavonoid glycosides	Polyketides [PK]	Flavonoids [PK12]	Flavanones [PK1214]
Com_1834_pos	Luteolin	C15 H10 O6	286.047	9.281	down	287.054	7.65439e+07	1.78251e+08	-1.21955	2.9263e-05	1.12776	down	Luteolin; 3',4',5,7-Tetrahydroxyflavone; 5,7,3',4'-Tetrahydroxyflavone	cpd:C01514	map00941 Flavonoid biosynthesis;map00944 Flavone and flavonol biosynthesis;map01100 Metabolic pathways;map01110 Biosynthesis of secondary metabolites	HMDB0005800	LMPK12110006	Phenylpropanoids and polyketides	Flavonoids	Flavones	Polyketides [PK]	Flavonoids [PK12]	Flavones and Flavonols [PK1211]
Com_8767_pos	(+)-Catechin	C15 H14 O6	290.079	8.134	up	291.087	8.36714e+06	2.25444e+06	1.89196	5.39265e-05	1.5165	up	(+)-Catechin; D-Catechin; Cyanidanol; (2R-trans)-2-(3,4-Dihydroxyphenyl)-3,4-dihydro-2H-1-benzopyran-3,5,7-triol; (2R,3S)-Catechin; (2R,3S)-(+)-Catechin; Cianidanol	cpd:C06562	map00941 Flavonoid biosynthesis;map01110 Biosynthesis of secondary metabolites	HMDB0037953	LMPK12020001	Phenylpropanoids and polyketides	Flavonoids	Flavans	Polyketides [PK]	Flavonoids [PK12]	Flavans, Flavanols and Leucoanthocyanidins [PK1202]
Com_1636_pos	Diosmetin	C16 H12 O6	300.063	9.834	down	301.07	1.06325e+08	1.95859e+08	-0.881341	6.70633e-05	1.30213	down	Diosmetin; Luteolin 4'-methyl ether	cpd:C10038	--	HMDB0029676	LMPK12110824	Phenylpropanoids and polyketides	Flavonoids	O-methylated flavonoids	Polyketides [PK]	Flavonoids [PK12]	Flavones and Flavonols [PK1211]
Com_1198_pos	Epigallocatechin	C15 H14 O7	306.076	1.505	up	307.083	1.227e+08	3.79513e+07	1.69291	9.96087e-05	1.62258	up	--	--	--	HMDB0141542	LMPK12020004	Phenylpropanoids and polyketides	Flavonoids	Flavans	Polyketides [PK]	Flavonoids [PK12]	Flavans, Flavanols and Leucoanthocyanidins [PK1202]
Com_11185_pos	Myricetin	C15 H10 O8	318.037	8.303	down	319.044	2.33514e+06	8.42958e+06	-1.85195	0.000275307	1.16643	down	Myricetin; 3,5,7,3',4',5'-Hexahydroxyflavone	cpd:C10107	map00941 Flavonoid biosynthesis;map00944 Flavone and flavonol biosynthesis	HMDB0002755	LMPK12110001	Phenylpropanoids and polyketides	Flavonoids	Flavones	Polyketides [PK]	Flavonoids [PK12]	Flavones and Flavonols [PK1211]
Com_125_pos	Neodiosmin	C28 H32 O15	608.174	9.818	down	609.181	7.96204e+08	2.75138e+09	-1.78895	0.00269706	1.23426	down	--	--	--	HMDB0039856	LMPK12110819	Phenylpropanoids and polyketides	Flavonoids	Flavonoid glycosides	Polyketides [PK]	Flavonoids [PK12]	Flavones and Flavonols [PK1211]
Com_22889_pos	Poncirin	C28 H34 O14	616.178	10.607	up	617.185	3.78772e+06	1.79409e+06	1.07807	0.00844753	1.10441	up	Poncirin; Isosakuranetin 7-O-neohesperidoside	cpd:C09830	--	HMDB0037487	LMPK12140333	Phenylpropanoids and polyketides	Flavonoids	Flavonoid glycosides	Polyketides [PK]	Flavonoids [PK12]	Flavanones [PK1214]
Com_43999_pos	Nobiletin	C21 H22 O8	402.131	11.94	down	403.139	212624	631456	-1.57038	0.011475	1.83141	down	Nobiletin; Hexamethoxyflavone; 5,6,7,8,3',4'-Hexamethoxyflavone	cpd:C10112	--	HMDB0002927	LMPK12111468	Phenylpropanoids and polyketides	Flavonoids	Flavonoid glycosides	Polyketides [PK]	Flavonoids [PK12]	Flavones and Flavonols [PK1211]
Com_25990_pos	Trilobatin	C21 H24 O10	436.137	7.737	down	437.144	2.72668e+06	4.94221e+06	-0.858012	0.0255371	1.01288	down	--	--	--	HMDB0037505	LMPK12120518	Phenylpropanoids and polyketides	Flavonoids	Flavonoid glycosides	Polyketides [PK]	Flavonoids [PK12]	Chalcones and dihydrochalcones [PK1212]
Com_14452_pos	Wikstromol	C20 H22 O7	374.138	8.514	down	749.284	1.61278e+06	9.44664e+06	-2.55025	8.45651e-05	1.37258	down	--	--	--	HMDB0030598	--	Lignans, neolignans and related compounds	Furanoid lignans	Tetrahydrofuran lignans	--	--	--
Com_11530_pos	1-Palmitoylglycerol	C19 H38 O4	330.277	15.123	up	331.284	2.04469e+07	1.12833e+07	0.857695	0.00231207	1.54072	up	--	--	--	HMDB0011564	--	Lipids and lipid-like molecules	Glycerolipids	Monoradylglycerols	--	--	--
Com_1909_pos	Guanine	C5 H5 N5 O	151.049	3.035	up	152.057	1.24977e+08	3.2361e+07	1.94934	1.68827e-07	2.5179	up	Guanine; 2-Amino-6-hydroxypurine	cpd:C00242	map00230 Purine metabolism;map01100 Metabolic pathways	HMDB0000132	--	Organoheterocyclic compounds	Imidazopyrimidines	Purines and purine derivatives	--	--	--
Com_6981_pos	Indole-3-carboxylic acid	C9 H7 N O2	161.048	7.045	down	162.055	4.00765e+06	2.7036e+07	-2.75406	0.000391598	1.79222	down	Indole-3-carboxylate; Indole-3-carboxylic acid	cpd:C19837	--	HMDB0003320	--	Organoheterocyclic compounds	Indoles and derivatives	Indolecarboxylic acids and derivatives	--	--	--
Com_35942_pos	Genistein	C15 H10 O5	270.053	7.868	down	271.06	1.06378e+06	2.36067e+06	-1.14999	3.49935e-05	1.03454	down	Genistein 7-O-beta-D-glucoside; Genistein	cpd:C09126	map00943 Isoflavonoid biosynthesis	HMDB0003217	LMPK12050218	Phenylpropanoids and polyketides	Isoflavonoids	Isoflav-2-enes	Polyketides [PK]	Flavonoids [PK12]	Isoflavonoids [PK1205]
Com_37263_pos	Glabrene	C20 H18 O4	322.12	9.912	down	323.128	920454	1.79636e+06	-0.964656	0.000722987	1.97276	down	--	--	--	HMDB0029530	LMPK12080060	Phenylpropanoids and polyketides	Isoflavonoids	Pyranoisoflavonoids	Polyketides [PK]	Flavonoids [PK12]	Isoflavans [PK1208]
Com_5479_pos	Dihydrokawain	C14 H16 O3	232.11	8.068	down	233.117	8.67162e+06	5.07286e+07	-2.54843	1.76125e-08	1.03345	down	--	--	--	HMDB0029504	--	Phenylpropanoids and polyketides	Kavalactones	_	--	--	--
Com_5004_pos	2-Oxoadipic acid	C6 H8 O5	160.037	1.686	up	161.044	7.16533e+07	2.70783e+07	1.40389	6.49828e-09	2.32483	up	2-Oxoadipate; 2-Oxoadipic acid	cpd:C00322	map00300 Lysine biosynthesis;map00310 Lysine degradation;map00380 Tryptophan metabolism;map01100 Metabolic pathways;map01210 2-Oxocarboxylic acid metabolism;map01230 Biosynthesis of amino acids	HMDB0000225	--	Organic acids and derivatives	Keto acids and derivatives	Medium-chain keto acids and derivatives	--	--	--
Com_7850_pos	Eleutheroside E	C34 H46 O18	742.268	10.346	down	743.276	7.74898e+06	2.09457e+07	-1.43458	0.00048144	1.14948	down	Eleutheroside E	cpd:C20786	--	HMDB0036410	--	Lignans, neolignans and related compounds	Lignan glycosides	_	--	--	--
Com_32605_pos	Podophyllotoxin	C22 H22 O8	414.131	10.184	down	415.138	392947	712607	-0.858772	0.00617348	1.20814	down	Podophyllotoxin	cpd:C10874	map01110 Biosynthesis of secondary metabolites	HMDB0031452	--	Lignans, neolignans and related compounds	Lignan lactones	Podophyllotoxins	--	--	--
Com_11904_pos	Flavokawain B	C17 H16 O4	284.104	13.002	down	285.111	1.55465e+06	1.39437e+07	-3.16496	0.000555606	2.4158	down	--	--	--	HMDB0033691	--	Phenylpropanoids and polyketides	Linear 1,3-diarylpropanoids	Chalcones and dihydrochalcones	--	--	--
Com_10790_pos	4'-Methoxychalcone	C16 H14 O2	238.099	1.37	down	239.106	1.49674e+06	7.145e+06	-2.25511	0.00707999	1.25525	down	--	--	--	HMDB0032585	LMPK12120188	Phenylpropanoids and polyketides	Linear 1,3-diarylpropanoids	Chalcones and dihydrochalcones	Polyketides [PK]	Flavonoids [PK12]	Chalcones and dihydrochalcones [PK1212]
Com_42591_pos	alpha-Zearalanol	C18 H26 O5	322.177	11.909	up	323.184	845573	530980	0.67127	0.0293389	1.41641	up	alpha-Zearalanol; Zeranol	cpd:C14752	--	HMDB0032702	--	Phenylpropanoids and polyketides	Macrolides and analogues	_	--	--	--
Com_38917_pos	1-Naphthaleneacetic acid	C12 H10 O2	186.068	7.277	up	187.075	2.12242e+06	1.31532e+06	0.690296	0.000435041	1.20808	up	--	--	--	HMDB0032708	--	Benzenoids	Naphthalenes	_	--	--	--
Com_36744_pos	Diosbulbin B	C19 H20 O6	344.126	9.541	down	345.133	1.29334e+06	1.9991e+06	-0.628243	0.000113487	1.38176	down	--	--	--	HMDB0036777	--	Organoheterocyclic compounds	Naphthofurans	_	--	--	--
Com_33862_pos	Sclareolide	C16 H26 O2	250.193	11.441	down	251.2	1.67192e+06	2.73735e+06	-0.711271	0.0025464	2.09734	down	--	--	--	HMDB0035293	--	Organoheterocyclic compounds	Naphthofurans	_	--	--	--
Com_44579_pos	Columbin	C20 H22 O6	168.08	10.152	down	359.149	557109	983537	-0.82002	0.0109223	1.66182	down	Columbin	cpd:C09077	--	HMDB0036837	--	Organoheterocyclic compounds	Naphthopyrans	_	--	--	--
Com_17850_pos	O-Phosphorylethanolamine	C2 H8 N O4 P	141.019	1.33	up	142.027	9.52179e+06	6.08351e+06	0.646328	0.000322503	1.42828	up	Ethanolamine phosphate; O-Phosphorylethanolamine; Phosphoethanolamine; O-Phosphoethanolamine	cpd:C00346	map00564 Glycerophospholipid metabolism;map00600 Sphingolipid metabolism;map01100 Metabolic pathways	HMDB0000224	--	Organic acids and derivatives	Organic phosphoric acids and derivatives	Phosphate esters	--	--	--
Com_372_pos	Phosphocholine	C5 H14 N O4 P	183.066	1.365	up	184.073	1.35119e+09	5.29948e+08	1.35031	3.16249e-06	1.73603	up	Choline phosphate; Phosphorylcholine; Phosphocholine; O-Phosphocholine	cpd:C00588	map00564 Glycerophospholipid metabolism;map01100 Metabolic pathways	HMDB0001565	--	Organic nitrogen compounds	Organonitrogen compounds	Quaternary ammonium salts	--	--	--
Com_12137_pos	Linoleoyl Ethanolamide	C20 H37 N O2	323.282	14.178	up	324.289	1.86172e+07	1.22118e+07	0.608359	0.0447888	1.1854	up	--	--	--	HMDB0012252	--	Organic nitrogen compounds	Organonitrogen compounds	Amines	--	--	--
Com_1689_pos	N-Acetylglucosamine	C8 H15 N O6	221.09	1.379	down	222.096	9.36342e+07	2.11682e+08	-1.17679	1.4913e-06	1.54002	down	--	--	--	HMDB0000215	--	Organic oxygen compounds	Organooxygen compounds	Carbohydrates and carbohydrate conjugates	--	--	--
Com_17164_pos	Glucosamine	C6 H13 N O5	179.079	9.149	up	180.086	6.31564e+06	1.71915e+06	1.87724	5.24741e-06	1.96112	up	--	--	--	HMDB0001514	--	Organic oxygen compounds	Organooxygen compounds	Carbohydrates and carbohydrate conjugates	--	--	--
Com_32516_pos	L-Kynurenine	C10 H12 N2 O3	208.085	5.949	up	209.092	1.82694e+06	1.19811e+06	0.608672	1.72794e-05	1.75258	up	L-Kynurenine; 3-Anthraniloyl-L-alanine	cpd:C00328	map00380 Tryptophan metabolism;map01100 Metabolic pathways	HMDB0000684	--	Organic oxygen compounds	Organooxygen compounds	Carbonyl compounds	--	--	--
Com_18159_pos	NNK	C14 H26 N6 O6	356.181	12.796	up	357.188	6.79507e+06	1.37509e+06	2.30496	2.41086e-05	1.07505	up	4-(N-Nitrosomethylamino)-1-(3-pyridyl)-1-butanone; NNK	cpd:C16453	--	HMDB0011603	--	Organic oxygen compounds	Organooxygen compounds	Carbonyl compounds	--	--	--
Com_5076_pos	Muramic acid	C9 H17 N O7	251.1	1.376	down	252.107	4.0407e+07	6.17538e+07	-0.611924	9.94134e-05	1.08256	down	Muramic acid; 3-O-alpha-Carboxyethyl-D-glucosamine; 2-Amino-3-O-[(R)-1-carboxyethyl]-2-deoxy-D-glucopyranose	cpd:C06470	--	HMDB0003254	--	Organic oxygen compounds	Organooxygen compounds	Carbohydrates and carbohydrate conjugates	--	--	--
Com_24305_pos	Sucralose	C12 H19 Cl3 O8	396.014	7.742	up	397.021	2.85698e+06	891361	1.68041	0.000108606	1.76381	up	Sucralose	cpd:C12285	--	HMDB0031554	--	Organic oxygen compounds	Organooxygen compounds	Carbohydrates and carbohydrate conjugates	--	--	--
Com_22638_pos	2-Deoxyribose 1-Phosphate	C5 H11 O7 P	214.024	1.358	up	215.03	3.88779e+06	2.47425e+06	0.651958	0.000118314	1.4257	up	--	--	--	HMDB0001351	--	Organic oxygen compounds	Organooxygen compounds	Carbohydrates and carbohydrate conjugates	--	--	--
Com_3203_pos	6-Phosphogluconic acid	C6 H13 O10 P	276.024	1.551	up	277.031	5.91495e+07	1.68036e+07	1.81559	0.000684022	1.97603	up	--	--	--	HMDB0001316	--	Organic oxygen compounds	Organooxygen compounds	Carbohydrates and carbohydrate conjugates	--	--	--
Com_1446_pos	Glucose 1-phosphate	C6 H13 O9 P	260.03	1.483	up	261.037	2.75014e+08	1.14737e+08	1.26117	0.00262175	1.54726	up	--	--	--	HMDB0001586	--	Organic oxygen compounds	Organooxygen compounds	Carbohydrates and carbohydrate conjugates	--	--	--
Com_4835_pos	Jasmone	C11 H16 O	164.12	11.971	up	165.127	6.83544e+07	2.0263e+07	1.75419	0.0039972	1.25725	up	Jasmone; cis-Jasmone	cpd:C08490	--	HMDB0035601	--	Organic oxygen compounds	Organooxygen compounds	Carbonyl compounds	--	--	--
Com_13125_pos	Maltotetraose	C24 H42 O21	666.222	1.444	down	705.184	1.03915e+07	1.74503e+07	-0.747854	0.00645039	1.34808	down	Maltotetraose	cpd:C02052	--	HMDB0001296	--	Organic oxygen compounds	Organooxygen compounds	Carbohydrates and carbohydrate conjugates	--	--	--
Com_8396_pos	Succinic anhydride	C4 H4 O3	100.016	1.495	up	101.023	2.75876e+07	1.40966e+07	0.968678	6.46161e-06	1.92346	up	Succinic anhydride; Dihydro-2,5-furandione	cpd:C19524	--	HMDB0032523	--	Organoheterocyclic compounds	Oxolanes	_	--	--	--
Com_15167_pos	Hydroxytyrosol	C8 H10 O3	154.063	11.505	down	155.07	5.79803e+06	1.30469e+07	-1.17007	0.000648464	1.66022	down	--	--	--	HMDB0005784	--	Benzenoids	Phenols	Tyrosols and derivatives	--	--	--
Com_33878_pos	Epinephrine	C9 H13 N O3	183.089	7.554	down	184.097	1.25936e+06	2.72904e+06	-1.11571	0.00184665	1.45027	down	--	--	--	HMDB0000068	--	Benzenoids	Phenols	Benzenediols	--	--	--
Com_12639_pos	Auraptene	C19 H22 O3	298.157	13.446	down	299.164	2.39817e+06	1.56199e+07	-2.70338	4.98325e-07	2.01727	down	--	--	--	HMDB0034054	--	Lipids and lipid-like molecules	Prenol lipids	Terpene lactones	--	--	--
Com_8753_pos	Diacetoxyscirpenol	C19 H26 O7	348.157	10.962	down	349.164	2.89139e+06	2.24225e+07	-2.95511	1.13841e-06	1.60441	down	Diacetoxyscirpenol	cpd:C09662	--	HMDB0035104	--	Lipids and lipid-like molecules	Prenol lipids	Sesquiterpenoids	--	--	--
Com_4082_pos	Linalool	C10 H18 O	154.136	12.131	up	155.143	9.35e+07	3.33167e+07	1.48872	1.57124e-06	1.86907	up	Linalool; 3,7-Dimethylocta-1,6-dien-3-ol; (RS)-Linalool	cpd:C03985	--	HMDB0036100	--	Lipids and lipid-like molecules	Prenol lipids	Monoterpenoids	--	--	--
Com_34800_pos	Gibberellic acid	C19 H22 O6	346.142	6.995	down	347.149	534514	1.97655e+06	-1.88669	8.27787e-05	1.22294	down	Gibberellin A3; Gibberellic acid; Gibberellin	cpd:C01699	map00904 Diterpenoid biosynthesis;map01110 Biosynthesis of secondary metabolites	HMDB0003559	--	Lipids and lipid-like molecules	Prenol lipids	Diterpenoids	--	--	--
Com_36707_pos	Valepotriate	C22 H30 O8	422.194	7.437	down	423.202	893415	2.1691e+06	-1.2797	0.000212965	1.19205	down	--	--	--	HMDB0034493	--	Lipids and lipid-like molecules	Prenol lipids	Monoterpenoids	--	--	--
Com_1776_pos	Coenzyme Q1	C14 H18 O4	250.118	11.913	up	251.125	2.28916e+08	6.52037e+07	1.81179	0.000435607	1.03693	up	--	--	--	HMDB0002012	--	Lipids and lipid-like molecules	Prenol lipids	Quinone and hydroquinone lipids	--	--	--
Com_14065_pos	Geranylacetone	C13 H22 O	194.167	12.719	up	195.174	1.3903e+07	6.3803e+06	1.12369	0.000542667	1.80614	up	--	--	--	HMDB0031846	--	Lipids and lipid-like molecules	Prenol lipids	Monoterpenoids	--	--	--
Com_27036_pos	Narasin	C43 H72 O11	786.497	13.465	down	787.505	1.78499e+06	4.43843e+06	-1.31413	0.000701507	1.34802	down	--	--	--	HMDB0030448	--	Lipids and lipid-like molecules	Prenol lipids	Terpene glycosides	--	--	--
Com_21641_pos	Phytocassane E	C20 H28 O3	316.204	12.782	down	317.21	1.9242e+06	3.88179e+06	-1.01246	0.00145017	1.27477	down	--	--	--	HMDB0031773	--	Lipids and lipid-like molecules	Prenol lipids	Diterpenoids	--	--	--
Com_44517_pos	Steviolbioside	C32 H50 O13	642.326	12.196	down	665.315	214075	540280	-1.33559	0.0184859	1.52404	down	--	--	--	HMDB0036707	--	Lipids and lipid-like molecules	Prenol lipids	Terpene glycosides	--	--	--
Com_32465_pos	Ganoderic acid A	C30 H44 O7	516.309	10.875	down	517.317	1.19105e+06	2.20351e+06	-0.887563	0.000486874	1.28378	down	--	--	--	HMDB0034931	LMST01010391	Lipids and lipid-like molecules	Prenol lipids	Triterpenoids	Sterol Lipids [ST]	Sterols [ST01]	Cholesterol and derivatives [ST0101]
Com_17335_pos	Sepiapterin	C9 H11 N5 O3	237.086	5.869	up	238.093	2.19422e+06	960349	1.19208	0.00386176	1.24197	up	Sepiapterin	cpd:C00835	map00790 Folate biosynthesis	HMDB0000238	--	Organoheterocyclic compounds	Pteridines and derivatives	Pterins and derivatives	--	--	--
Com_195_pos	Adenosine	C10 H13 N5 O4	267.097	2.637	up	268.104	1.16515e+09	5.51292e+08	1.07963	0.000106154	1.67171	up	Adenosine	cpd:C00212	map00230 Purine metabolism;map01100 Metabolic pathways	HMDB0000050	--	Nucleosides, nucleotides, and analogues	Purine nucleosides	_	--	--	--
Com_29206_pos	N2,N2-Dimethylguanosine	C12 H17 N5 O5	311.122	6.31	down	312.129	1.46201e+06	2.86715e+06	-0.971658	0.000281524	1.82285	down	--	--	--	HMDB0004824	--	Nucleosides, nucleotides, and analogues	Purine nucleosides	_	--	--	--
Com_1156_pos	Kojic acid	C6 H6 O4	160.037	1.502	up	161.044	2.85986e+08	8.98242e+07	1.67077	0.000242278	2.04303	up	Kojic acid; 5-Hydroxy-2-(hydroxymethyl)-4-pyrone	cpd:C14516	--	HMDB0032923	--	Organoheterocyclic compounds	Pyrans	Pyranones and derivatives	--	--	--
Com_428_pos	2-Pyridylacetic acid	C7 H7 N O2	137.048	1.404	up	138.055	7.60972e+08	4.95674e+08	0.618454	0.00100601	1.18975	up	--	--	--	HMDB0060722	--	Organoheterocyclic compounds	Pyridines and derivatives	_	--	--	--
Com_48109_pos	Uridine 5'-monophosphate	C9 H13 N2 O9 P	324.036	1.757	up	325.043	196925	126324	0.640523	7.20677e-05	1.32156	up	UMP; Uridylic acid; Uridine monophosphate; Uridine 5'-monophosphate; 5'Uridylic acid	cpd:C00105	map00240 Pyrimidine metabolism;map01100 Metabolic pathways	HMDB0000288	--	Nucleosides, nucleotides, and analogues	Pyrimidine nucleotides	Pyrimidine ribonucleotides	--	--	--
Com_5825_pos	dCMP	C9 H14 N3 O7 P	307.058	2.026	up	308.065	4.19309e+07	1.3433e+07	1.64223	0.000439935	1.6704	up	dCMP; Deoxycytidylic acid; Deoxycytidine monophosphate; Deoxycytidylate; 2'-Deoxycytidine 5'-monophosphate	cpd:C00239	map00240 Pyrimidine metabolism;map01100 Metabolic pathways	HMDB0001202	--	Nucleosides, nucleotides, and analogues	Pyrimidine nucleotides	Pyrimidine deoxyribonucleotides	--	--	--
Com_3228_pos	UDP	C9 H14 N2 O12 P2	404.002	1.643	up	405.009	5.19737e+07	3.1271e+07	0.732956	0.00257479	1.06305	up	UDP; Uridine 5'-diphosphate	cpd:C00015	map00240 Pyrimidine metabolism;map00908 Zeatin biosynthesis;map01100 Metabolic pathways	HMDB0000295	--	Nucleosides, nucleotides, and analogues	Pyrimidine nucleotides	Pyrimidine ribonucleotides	--	--	--
Com_1887_pos	Pyrrole-2-carboxylic acid	C5 H5 N O2	111.032	1.392	up	129.066	1.29934e+08	6.61631e+07	0.973684	0.000960489	1.9636	up	--	--	--	HMDB0004230	--	Organoheterocyclic compounds	Pyrroles	Pyrrole carboxylic acids and derivatives	--	--	--
Com_11174_pos	Xanthurenic acid	C10 H7 N O4	205.037	7.434	up	206.045	2.07309e+07	8.65854e+06	1.25959	8.52919e-05	2.25811	up	Xanthurenic acid; Xanthurenate	cpd:C02470	map00380 Tryptophan metabolism	HMDB0000881	--	Organoheterocyclic compounds	Quinolines and derivatives	Quinoline carboxylic acids	--	--	--
Com_9210_pos	Kynurenic acid	C10 H7 N O3	207.053	7.746	up	208.06	1.94797e+07	7.2235e+06	1.4312	0.000956984	1.435	up	4-Hydroxy-2-quinolinecarboxylic acid; Kynurenic acid; Kynurenate	cpd:C01717	map00380 Tryptophan metabolism;map01100 Metabolic pathways	HMDB0000715	--	Organoheterocyclic compounds	Quinolines and derivatives	Quinoline carboxylic acids	--	--	--
Com_5547_pos	Dutasteride	C27 H30 F6 N2 O2	528.22	11.161	down	529.227	5.59213e+06	4.95276e+07	-3.14676	1.83796e-07	1.58823	down	--	--	--	HMDB0015258	--	Lipids and lipid-like molecules	Steroids and steroid derivatives	Androstane steroids	--	--	--
Com_15251_pos	Cortisone	C21 H28 O5	742.375	12.481	down	743.383	864519	3.27969e+06	-1.92359	1.04747e-05	1.71629	down	Cortisone; 17alpha,21-Dihydroxy-4-pregnene-3,11,20-trione; Kendall's compound E; Reichstein's substance Fa	cpd:C00762	map01100 Metabolic pathways	HMDB0002802	LMST02030090	Lipids and lipid-like molecules	Steroids and steroid derivatives	Hydroxysteroids	Sterol Lipids [ST]	Steroids [ST02]	C21 steroids (gluco/mineralocorticoids, progestogins) and derivatives [ST0203]
Com_36734_pos	Trillin	C33 H52 O8	576.365	14.451	down	577.373	567903	1.67795e+06	-1.56298	0.0176785	2.08513	down	--	--	--	HMDB0029310	LMST01080094	Lipids and lipid-like molecules	Steroids and steroid derivatives	Steroidal glycosides	Sterol Lipids [ST]	Sterols [ST01]	Spirostanols and derivatives [ST0108]
Com_29985_pos	Oxyresveratrol	C14 H12 O4	244.073	10.195	down	245.081	1.79235e+06	3.2009e+06	-0.836623	0.00154839	1.99862	down	Oxyresveratrol	cpd:C10273	--	HMDB0128505	LMPK13090011	Phenylpropanoids and polyketides	Stilbenes	_	Polyketides [PK]	Aromatic polyketides [PK13]	Diphenyl ethers, biphenyls, dibenzyls and stilbenes [PK1309]
Com_44383_pos	Biliverdin	C33 H34 N4 O6	582.248	12.452	down	583.255	229967	725674	-1.65789	0.00108042	2.0207	down	Biliverdin; Biliverdin IX alpha	cpd:C00500	map00860 Porphyrin and chlorophyll metabolism;map01100 Metabolic pathways;map01110 Biosynthesis of secondary metabolites	HMDB0001008	--	Organoheterocyclic compounds	Tetrapyrroles and derivatives	Bilirubins	--	--	--
Com_850_pos	Ecgonine methyl ester	C10 H17 N O3	199.121	8.045	up	200.128	3.67194e+08	1.01274e+08	1.85827	0.000249727	1.85828	up	Ecgonine methyl ester; Methyl ecgonine	cpd:C12448	map00960 Tropane, piperidine and pyridine alkaloid biosynthesis;map01100 Metabolic pathways;map01110 Biosynthesis of secondary metabolites	HMDB0006406	--	Alkaloids and derivatives	Tropane alkaloids	_	--	--	--
D4 vs C5
Compound_ID	Name	Formula	Molecular Weight	RT [min]	m/z	D4	C5	log2FC	Pvalue	VIP	Up.Down	Other_name(Kegg_name)	Kegg_ID	KEGG_pathway	HMDB_ID	Lipidmaps_ID	SuperClass(HMDB)	Class(HMDB)	SubClass(HMDB)	CATEGORY(Lipidmaps)	MAIN_CLASS(Lipidmaps)	SUB_CLASS(Lipidmaps)
Com_38806_pos	Lithospermoside	C14 H19 N O8	329.11	6.287	330.117	2.35593e+06	874852	1.42919	2.21024e-06	1.1309	up	Lithospermoside; Griffonin	cpd:C17771	--	--	--	--	--	--	--	--	--
Com_28433_pos	5-(3-cyclohexylprop-1-ynyl)nicotinic acid	C15 H17 N O2	243.126	12.814	244.133	443885	2.60808e+06	-2.55473	2.42311e-06	2.47078	down	--	--	--	--	--	--	--	--	--	--	--
Com_10957_pos	WLH	C23 H30 N6 O4	908.474	14.257	909.481	363723	4.99829e+06	-3.78052	3.15238e-06	2.15888	down	--	--	--	--	--	--	--	--	--	--	--
Com_25001_pos	D & C Yellow 11	C18 H11 N O2	273.083	12.5	274.09	5.84151e+06	494213	3.56313	4.07794e-06	3.3774	up	--	--	--	--	--	--	--	--	--	--	--
Com_17378_pos	6,9-dimethoxy-11H-indeno[1,2-b]quinoxalin-11-one	C17 H12 N2 O3	314.064	2.267	315.071	6.4565e+06	2.67309e+06	1.27225	8.86903e-06	1.87374	up	--	--	--	--	--	--	--	--	--	--	--
Com_19877_pos	6-O-(2-Methylbutanoyl)-¦Á-D-glucopyranosyl ¦Á-D-glucopyranoside	C17 H30 O12	448.156	6.711	449.163	2.11338e+06	9.51628e+06	-2.17084	9.27771e-06	1.20158	down	--	--	--	--	--	--	--	--	--	--	--
Com_7289_pos	Selgin C-hexoside	C22 H22 O12	478.11	8.246	479.118	4.71512e+07	2.02631e+07	1.21844	9.29407e-06	1.27351	up	--	--	--	--	--	--	--	--	--	--	--
Com_38587_pos	Gomisin O	C23 H28 O7	416.183	6.427	417.19	232071	2.04531e+06	-3.13969	1.23376e-05	2.50352	down	--	--	--	--	--	--	--	--	--	--	--
Com_1296_pos	Polygalaxanthone ¢õ	C26 H30 O15	582.158	10.278	583.165	1.34859e+08	2.16712e+08	-0.684332	2.05108e-05	1.51684	down	--	--	--	--	--	--	--	--	--	--	--
Com_4391_pos	Kasugamycin	C14 H25 N3 O9	379.163	7.67	380.17	6.71424e+06	2.85942e+07	-2.09043	2.94377e-05	1.33527	down	Kasugamycin	cpd:C17968	--	--	--	--	--	--	--	--	--
Com_1026_pos	N-(1-methyl-3-phenyl-1H-pyrazol-5-yl)-N'-(2-thienyl)urea	C15 H14 N4 O S	336.045	6.36	337.053	1.55835e+08	6.70014e+07	1.21775	3.9003e-05	1.64015	up	--	--	--	--	--	--	--	--	--	--	--
Com_4908_pos	4-decyl-3-hydroxy-5-oxooxolane-2,3-dicarboxylic acid	C16 H26 O7	352.149	11.638	353.157	3.68719e+07	2.98905e+06	3.62476	4.57285e-05	2.51269	up	--	--	--	--	--	--	--	--	--	--	--
Com_8701_pos	3-(dimethylamino)-1-(5-methyl-3-phenyl-4-isoxazolyl)-2-propen-1-one	C15 H16 N2 O2	294.074	8.322	295.081	3.65711e+07	1.61534e+07	1.17886	5.07387e-05	2.54348	up	--	--	--	--	--	--	--	--	--	--	--
Com_13045_pos	gamma-Glutamate-Cysteine	C8 H14 N2 O5 S	250.062	1.953	251.069	1.08314e+07	3.93176e+06	1.46197	5.12936e-05	1.27837	up	--	--	--	--	--	--	--	--	--	--	--
Com_10900_pos	Agarotetrol	C17 H18 O6	318.11	9.416	319.117	1.07842e+07	2.18617e+07	-1.01949	6.82082e-05	2.05119	down	--	--	--	--	--	--	--	--	--	--	--
Com_11243_pos	N1-(2-pyridylmethyl)-2-[3,5-di(trifluoromethyl)benzoyl]benzamide	C22 H14 F6 N2 O2	430.111	7.894	448.145	9.52009e+06	1.83767e+07	-0.948828	8.07643e-05	1.93191	down	--	--	--	--	--	--	--	--	--	--	--
Com_38141_pos	VPH	C16 H25 N5 O4	333.179	6.217	334.186	864784	2.11396e+06	-1.28954	8.43789e-05	1.88593	down	--	--	--	--	--	--	--	--	--	--	--
Com_24966_pos	Pilocarpine	C11 H16 N2 O2	208.121	7.366	209.128	652471	2.20988e+06	-1.75998	9.19474e-05	1.86255	down	Pilocarpine	cpd:C07474	map01110 Biosynthesis of secondary metabolites	--	--	--	--	--	--	--	--
Com_13919_pos	VLH	C17 H29 N5 O4	389.198	8.52	390.205	8.09175e+06	1.87427e+07	-1.21181	0.000100497	2.18394	down	--	--	--	--	--	--	--	--	--	--	--
Com_2227_pos	4-(tert-butyl)phenyl 3,5-dimethylisoxazole-4-carboxylate	C16 H19 N O3	273.136	7.531	274.144	1.99014e+07	1.45453e+08	-2.86961	0.000106715	2.45823	down	--	--	--	--	--	--	--	--	--	--	--
Com_2001_pos	WMH	C22 H28 N6 O4 S	494.176	9.132	495.184	1.72549e+08	6.73841e+07	1.35653	0.000121375	1.69685	up	--	--	--	--	--	--	--	--	--	--	--
Com_14821_pos	Prostaglandin E2-1-glyceryl ester	C23 H38 O7	408.254	13.584	409.262	1.20561e+07	4.29269e+06	1.48981	0.000122228	2.37017	up	--	--	--	--	--	--	--	--	--	--	--
Com_2866_pos	Antiarol	C9 H12 O4	184.073	9.488	185.081	2.89444e+07	1.06758e+07	1.43894	0.000147498	1.31429	up	Antiarol; 3,4,5-Trimethoxyphenol	cpd:C10765	--	--	--	--	--	--	--	--	--
Com_15212_pos	N-[methyl(oxo)phenyl-lambda~6~-sulfanylidene]-N'-phenylurea	C14 H14 N2 O2 S	296.054	1.593	297.061	5.94352e+06	3.46106e+06	0.780103	0.000155287	1.19726	up	--	--	--	--	--	--	--	--	--	--	--
Com_34714_pos	1,2,3,6,7-Pentamethoxyxanthone	C18 H18 O7	346.105	8.817	347.112	1.32688e+06	2.81711e+06	-1.08617	0.000162632	1.41414	down	--	--	--	--	--	--	--	--	--	--	--
Com_6921_pos	AL 8810 Methyl ester	C25 H33 F O4	438.223	10.608	439.23	1.12805e+07	4.3329e+07	-1.9415	0.000188521	1.07702	down	--	--	--	--	--	--	--	--	--	--	--
Com_8745_pos	(5-L-Glutamyl)-L-amino acid	C8 H14 N2 O5	218.09	1.767	219.098	3.08264e+07	1.298e+07	1.24788	0.000195439	1.97884	up	(5-L-Glutamyl)-L-amino acid; L-gamma-Glutamyl-L-amino acid; alpha-(gamma-L-Glutamyl)-L-amino acid	cpd:C03740	map00480 Glutathione metabolism	--	--	--	--	--	--	--	--
Com_6119_pos	Dihydroartemisinic acid	C15 H24 O2	236.177	12.433	237.185	4.28864e+07	2.04986e+07	1.065	0.000211556	2.18768	up	--	--	--	--	--	--	--	--	--	--	--
Com_3452_pos	Veratramine	C27 H39 N O2	409.298	14.54	410.305	4.47857e+06	6.21408e+07	-3.79443	0.000234229	2.47173	down	Veratramine	cpd:C10829	--	--	--	--	--	--	--	--	--
Com_28326_pos	Isocryptotanshinone	C19 H20 O3	296.141	11.992	297.148	269649	1.78869e+06	-2.72975	0.000272288	2.58411	down	--	--	--	--	--	--	--	--	--	--	--
Com_14743_pos	3,5-dimethyl-N'-[4-(trifluoromethyl)benzoyl]isoxazole-4-carbohydrazide	C14 H12 F3 N3 O3	654.158	11.594	328.086	1.18185e+07	6.42333e+06	0.879654	0.000338143	2.17015	up	--	--	--	--	--	--	--	--	--	--	--
Com_27394_pos	Cyanin chloride	C27 H31 Cl O16	646.131	7.186	647.138	1.30418e+06	642035	1.02242	0.00038015	1.35178	up	--	--	--	--	--	--	--	--	--	--	--
Com_7592_pos	N-[4-(benzyloxy)phenyl]-N'-[2-chloro-6-(4-methoxyphenoxy)benzyl]urea	C28 H25 Cl N2 O4	488.15	9.295	489.158	1.51342e+07	3.31166e+07	-1.12974	0.000385254	1.40268	down	--	--	--	--	--	--	--	--	--	--	--
Com_20816_pos	Jervine	C27 H39 N O3	425.293	14.221	426.3	937465	5.6682e+06	-2.59605	0.000391836	2.90043	down	Jervine	cpd:C10811	--	--	--	--	--	--	--	--	--
Com_2743_pos	Artesunate	C19 H28 O8	406.16	8.915	407.167	9.32023e+07	3.14294e+07	1.56825	0.000422797	1.12039	up	--	--	--	--	--	--	--	--	--	--	--
Com_1512_pos	L-Glutathione oxidized	C20 H32 N6 O12 S2	612.152	1.498	307.083	1.26146e+08	5.26667e+07	1.26013	0.000446245	1.48695	up	--	--	--	--	--	--	--	--	--	--	--
Com_17528_pos	Galanthamine	C17 H21 N O3	287.152	10.43	288.159	3.10019e+06	800070	1.95416	0.000519665	1.49053	up	Galanthamine; Galantamine	cpd:C08526	map00950 Isoquinoline alkaloid biosynthesis;map01110 Biosynthesis of secondary metabolites	--	--	--	--	--	--	--	--
Com_19264_pos	Stylopine	C19 H17 N O4	323.116	10.595	324.123	942516	2.02589e+06	-1.10397	0.000529912	1.37156	down	Stylopine; (S)-Stylopine; l-Tetrahydrocoptisine; 6,7,12b,13e-Tetrahydro-4H-bis[1,3]benzodioxolo[5,6-a:4',5'-g]quinolizine	cpd:C05175	map00950 Isoquinoline alkaloid biosynthesis;map01100 Metabolic pathways;map01110 Biosynthesis of secondary metabolites	--	--	--	--	--	--	--	--
Com_1411_pos	Skimmin	C15 H16 O8	324.084	7.435	325.091	9.98288e+07	2.36839e+08	-1.24638	0.000570579	1.34298	down	--	--	--	--	--	--	--	--	--	--	--
Com_11178_pos	ethyl 4-(2,4-dichlorophenoxy)-3-nitrobenzoate	C15 H11 Cl2 N O5	372.022	1.344	373.029	9.02097e+06	3.40673e+06	1.4049	0.000597703	1.66385	up	--	--	--	--	--	--	--	--	--	--	--
Com_5176_pos	1-(2,4-diphenyl-2,3-dihydro-1H-1,5-benzodiazepin-1-yl)propan-1-one	C24 H22 N2 O	354.165	10.798	355.172	2.76314e+07	1.10596e+07	1.32101	0.000629549	2.27798	up	--	--	--	--	--	--	--	--	--	--	--
Com_5291_pos	(-)-Catechin Gallate	C22 H18 O10	442.09	9.94	443.097	1.08727e+07	4.75689e+06	1.19263	0.000660443	1.31569	up	--	--	--	--	--	--	--	--	--	--	--
Com_13645_pos	Lobetyolin	C20 H28 O8	396.178	10.882	397.185	4.83751e+06	1.74179e+07	-1.84824	0.000672401	1.70564	down	--	--	--	--	--	--	--	--	--	--	--
Com_1669_pos	Sattabacin	C13 H18 O2	206.13	9.129	207.138	2.11143e+08	1.13947e+08	0.889854	0.000677555	1.62175	up	--	--	--	--	--	--	--	--	--	--	--
Com_9716_pos	Sinapaldehyde glucoside	C17 H22 O9	370.126	10.806	371.134	2.17817e+07	9.20257e+06	1.24301	0.000690231	2.61521	up	--	--	--	--	--	--	--	--	--	--	--
Com_6089_pos	¦Á-Propylaminopentiophenone	C14 H21 N O	219.162	8.961	220.169	5.24297e+06	2.42433e+07	-2.20913	0.000782307	1.68448	down	--	--	--	--	--	--	--	--	--	--	--
Com_22699_pos	Sauchinone	C20 H20 O6	356.126	10.51	357.133	3.62304e+06	6.70637e+06	-0.888331	0.000819259	1.67014	down	--	--	--	--	--	--	--	--	--	--	--
Com_10903_pos	Nicotinamide adenine dinucleotide (NAD+)	C21 H27 N7 O14 P2	663.109	1.455	664.116	9.95078e+06	5.0565e+06	0.97667	0.000892662	1.65892	up	--	--	--	--	--	--	--	--	--	--	--
Com_1069_pos	Tricin 5-O-¦Â-D-glucoside	C23 H24 O12	492.125	7.474	493.131	2.05707e+08	3.74111e+08	-0.862874	0.000951796	1.11008	down	--	--	--	--	--	--	--	--	--	--	--
Com_34773_pos	Ptaquiloside	C20 H30 O8	398.193	10.968	399.2	1.00192e+06	1.70709e+06	-0.768769	0.00104955	1.27607	down	Ptaquiloside; Braxin C	cpd:C19515	--	--	--	--	--	--	--	--	--
Com_1920_pos	Nootkatone	C15 H22 O	218.167	10.783	219.174	6.84255e+07	1.76996e+08	-1.37111	0.00109213	1.18231	down	Nootkatone	cpd:C17914	--	--	--	--	--	--	--	--	--
Com_7755_pos	6¦Â-Oxycodol N-oxide	C18 H23 N O5	351.168	9.344	352.175	4.43675e+07	1.76284e+07	1.3316	0.00138161	1.66783	up	--	--	--	--	--	--	--	--	--	--	--
Com_3539_pos	3',4'-Dihydroxyphenylacetone	C9 H10 O3	166.063	8.564	167.07	4.1697e+07	9.15881e+07	-1.13522	0.00138867	1.30724	down	--	--	--	--	--	--	--	--	--	--	--
Com_1941_pos	1-[4-hydroxy-3-(3-methylbut-2-en-1-yl)phenyl]ethan-1-one	C13 H16 O2	204.115	8.562	205.122	8.47651e+07	1.8484e+08	-1.12474	0.00148271	1.09905	down	--	--	--	--	--	--	--	--	--	--	--
Com_32338_pos	1-[1,1'-biphenyl]-4-yl-2-(2-methyl-4-nitro-1H-imidazol-1-yl)-1-ethanol	C18 H17 N3 O3	345.114	8.329	346.121	876946	510067	0.781801	0.00149662	1.32517	up	--	--	--	--	--	--	--	--	--	--	--
Com_12867_pos	3-(6-phenoxy-3-pyridyl)-2-(phenylsulfonyl)acrylonitrile	C20 H14 N2 O3 S	362.076	6.37	363.083	8.34642e+06	302307	4.78707	0.0015886	2.77711	up	--	--	--	--	--	--	--	--	--	--	--
Com_12006_pos	Clofencet-potassium	C13 H11 Cl N2 O3	278.042	17.016	279.05	1.14875e+07	6.96661e+06	0.721534	0.00169109	1.99266	up	--	--	--	--	--	--	--	--	--	--	--
Com_3118_pos	6-(3-hydroxybutan-2-yl)-5-(hydroxymethyl)-4-methoxy-2H-pyran-2-one	C11 H16 O5	210.089	7.672	211.096	1.16074e+08	6.32839e+07	0.87513	0.00170862	2.92415	up	--	--	--	--	--	--	--	--	--	--	--
Com_16302_pos	2-[(2-amino-6-methylpyrimidin-4-yl)thio]-4,6-dimethylnicotinonitrile	C13 H13 N5 S	271.084	11.455	272.092	511933	1.64305e+06	-1.68235	0.00173493	1.67636	down	--	--	--	--	--	--	--	--	--	--	--
Com_6618_pos	N-(9-oxodecyl)acetamide	C12 H23 N O2	213.173	9.988	214.18	2.69633e+07	4.10239e+06	2.71646	0.00181684	1.87386	up	--	--	--	--	--	--	--	--	--	--	--
Com_16365_pos	8,8-dimethyl-2H,8H-pyrano[3,2-g]chromen-2-one	C14 H12 O3	228.078	10.536	229.086	4.13837e+06	2.07033e+06	0.999203	0.00185348	1.4611	up	--	--	--	--	--	--	--	--	--	--	--
Com_10707_pos	Tetranor-12(S)-HETE	C16 H26 O3	288.17	13.089	289.177	1.69997e+07	2.96446e+06	2.51967	0.00202957	1.78542	up	--	--	--	--	--	--	--	--	--	--	--
Com_2717_pos	L(-)-Malic acid	C4 H6 O5	134.021	1.69	135.029	1.58881e+08	4.95965e+07	1.67964	0.00205644	1.04232	up	--	--	--	--	--	--	--	--	--	--	--
Com_32496_pos	1-(2,3,4,5,6-pentamethylbenzyl)azepane	C18 H29 N	259.23	12.035	260.237	1.26459e+06	2.97653e+06	-1.23496	0.00207904	1.25411	down	--	--	--	--	--	--	--	--	--	--	--
Com_8994_pos	2,4-dichlorobenzaldehyde 1-methyl-1-(6-methylpyridazin-3-yl)hydrazone	C13 H12 Cl2 N4	316.022	7.421	317.029	3.40949e+06	1.02712e+06	1.73095	0.00220092	1.13522	up	--	--	--	--	--	--	--	--	--	--	--
Com_6043_pos	Deoxyarbutin	C11 H14 O3	194.094	7.939	195.102	4.66704e+07	1.55238e+07	1.58803	0.00224057	1.02579	up	--	--	--	--	--	--	--	--	--	--	--
Com_25356_pos	Kolavic acid	C20 H30 O4	334.214	10.593	335.221	830873	2.83497e+06	-1.77063	0.00237187	1.75379	down	--	--	--	--	--	--	--	--	--	--	--
Com_25541_pos	Timosaponin A3	C39 H64 O13	740.434	14.388	741.439	1.29771e+06	2.5859e+06	-0.9947	0.00237537	1.68215	down	--	--	--	--	--	--	--	--	--	--	--
Com_13023_pos	Salvianolic acid C	C26 H20 O10	492.105	10.306	493.113	9.24046e+06	4.59312e+06	1.00849	0.00238103	1.77318	up	--	--	--	--	--	--	--	--	--	--	--
Com_8181_pos	6,7,8-trimethoxy-3-phenyl-2-thioxo-1,2,3,4-tetrahydroquinazolin-4-one	C17 H16 N2 O4 S	344.08	12.272	345.087	457391	8.4184e+06	-4.20205	0.00254843	2.07891	down	--	--	--	--	--	--	--	--	--	--	--
Com_28054_pos	N-Benzoyl-(2R,3S)-3-phenylisoserine	C16 H15 N O4	285.1	11.635	286.107	1.68923e+06	3.71436e+06	-1.13674	0.00307554	2.31033	down	--	--	--	--	--	--	--	--	--	--	--
Com_32156_pos	6-methyl-4-(morpholinomethyl)-2H-chromen-2-one	C15 H17 N O3	259.12	8.637	260.128	1.52776e+06	711504	1.10247	0.00309947	1.76419	up	--	--	--	--	--	--	--	--	--	--	--
Com_13946_pos	¦Â-Asarone	C12 H16 O3	208.11	10.695	209.117	8.90901e+06	3.5152e+06	1.34166	0.00321743	1.0097	up	beta-Asarone; cis-Asarone; (Z)-1-(2,4,5-Trimethoxyphenyl)-1-propene	cpd:C10430	--	--	--	--	--	--	--	--	--
Com_31663_pos	5,8-dihydroxy-10-methyl-5,8,9,10-tetrahydro-2H-oxecin-2-one	C10 H14 O4	220.073	11.829	221.081	1.89857e+06	2.92195e+06	-0.622019	0.00353482	1.52736	down	--	--	--	--	--	--	--	--	--	--	--
Com_30965_pos	L-arginino-succinate	C10 H17 N4 O6	289.116	6.643	290.123	1.26639e+06	781657	0.696111	0.00417653	1.21337	up	--	--	--	--	--	--	--	--	--	--	--
Com_2733_pos	Syringenone	C17 H24 O9	372.142	7.679	373.149	1.30053e+08	7.06197e+07	0.880955	0.00433132	2.8061	up	--	--	--	--	--	--	--	--	--	--	--
Com_20734_pos	N-[(4-hydroxy-3-methoxyphenyl)methyl]-8-methylnonanamide	C18 H29 N O3	285.23	14.375	286.238	5.33834e+06	1.48842e+06	1.84261	0.00433829	2.46233	up	--	--	--	--	--	--	--	--	--	--	--
Com_7828_pos	1,7-Dimethoxyxanthone	C15 H12 O4	256.073	13.804	257.08	8.35299e+06	1.40801e+07	-0.753288	0.00434059	1.25848	down	--	--	--	--	--	--	--	--	--	--	--
Com_19635_pos	Astragalus polyphenols	C20 H22 O9	406.126	11.467	407.135	3.44001e+06	6.52962e+06	-0.924584	0.00436432	1.05387	down	--	--	--	--	--	--	--	--	--	--	--
Com_46519_pos	Benzoyleneurea	C8 H6 N2 O2	162.044	8.141	347.076	557831	284070	0.973579	0.00437552	2.3148	up	--	--	--	--	--	--	--	--	--	--	--
Com_12264_pos	B Liriopesides B	C39 H62 O12	722.422	14.567	723.429	2.96896e+06	1.38016e+07	-2.2168	0.00438481	1.77697	down	--	--	--	--	--	--	--	--	--	--	--
Com_23962_pos	Trachelogenin	C21 H24 O7	388.152	8.629	389.159	4.15773e+06	6.38478e+06	-0.618841	0.00489361	1.04974	down	Trachelogenin; (-)-Trachelogenin	cpd:C10891	--	--	--	--	--	--	--	--	--
Com_4164_pos	4-hydroxy-5,8-dimethylquinoline-3-carboxylic acid	C12 H11 N O3	217.074	7.528	218.081	2.50479e+07	5.05038e+07	-1.0117	0.00500405	1.29784	down	--	--	--	--	--	--	--	--	--	--	--
Com_3328_pos	UR-144 N-Heptyl analog	C23 H33 N O	339.252	8.403	340.259	3.8773e+06	3.14771e+07	-3.02118	0.00554904	1.55243	down	--	--	--	--	--	--	--	--	--	--	--
Com_22516_pos	3,6-bis[(1H-indol-3-yl)methyl]piperazine-2,5-dione	C22 H20 N4 O2	372.157	12.214	373.164	1.41085e+06	5.29334e+06	-1.90761	0.0058084	2.64981	down	--	--	--	--	--	--	--	--	--	--	--
Com_26903_pos	methyl 2-(2-acetyl-4,5-dimethoxyphenyl)acetate	C13 H16 O5	252.099	9.42	253.107	2.84547e+06	4.88227e+06	-0.778883	0.00601953	1.78513	down	--	--	--	--	--	--	--	--	--	--	--
Com_7976_pos	2-[5-(2-hydroxypropyl)oxolan-2-yl]propanoic acid	C10 H18 O4	224.105	8.988	225.112	3.61799e+07	1.67086e+07	1.1146	0.00628697	1.17745	up	--	--	--	--	--	--	--	--	--	--	--
Com_14740_pos	7-(3,4-dihydroxyphenyl)-5-hydroxy-1-(4-hydroxyphenyl)heptan-3-one	C19 H22 O5	352.131	12.198	353.138	1.52707e+06	3.0091e+06	-0.978568	0.00636841	1.59257	down	--	--	--	--	--	--	--	--	--	--	--
Com_20795_pos	Asp-phe	C13 H16 N2 O5	280.106	7.042	281.113	2.33283e+06	1.32943e+06	0.811281	0.00669874	1.05677	up	--	--	--	--	--	--	--	--	--	--	--
Com_4286_pos	Viscumamide	C30 H55 N5 O5	565.42	9.7	566.428	2.40958e+06	1.99907e+07	-3.05247	0.00720941	1.70895	down	--	--	--	--	--	--	--	--	--	--	--
Com_902_pos	N-[2-chloro-6-(trifluoromethoxy)phenyl]-2,2-dimethylpropanamide	C12 H13 Cl F3 N O2	295.058	1.337	296.066	1.13513e+08	5.48678e+07	1.04882	0.00789939	1.30684	up	--	--	--	--	--	--	--	--	--	--	--
Com_237_pos	3-methyl-5-oxo-5-(4-toluidino)pentanoic acid	C13 H17 N O3	257.103	1.367	258.11	1.06789e+09	4.44999e+08	1.2629	0.00800582	2.16979	up	--	--	--	--	--	--	--	--	--	--	--
Com_52_pos	Citral	C10 H16 O	152.12	12.453	153.127	1.99862e+09	3.4199e+09	-0.77495	0.00814406	1.4131	down	--	--	--	--	--	--	--	--	--	--	--
Com_7636_pos	Chinese bittersweet alkaloid II	C18 H33 N3 O3	339.252	10.092	340.259	1.54303e+06	8.7918e+06	-2.51039	0.00846925	1.67623	down	--	--	--	--	--	--	--	--	--	--	--
Com_20732_pos	Meisoindigo	C17 H12 N2 O2	276.091	8.73	553.19	5.53009e+06	2.86187e+06	0.950347	0.00888739	1.60637	up	--	--	--	--	--	--	--	--	--	--	--
Com_27444_pos	Nodularin	C41 H60 N8 O10	824.453	14.461	825.46	617281	1.76498e+06	-1.51565	0.00894731	1.50229	down	Nodularin	cpd:C15713	--	--	--	--	--	--	--	--	--
Com_39637_pos	Dehydropachymic Acid	C33 H50 O5	526.365	14.001	527.372	235814	401158	-0.76652	0.00906558	1.11736	down	--	--	--	--	--	--	--	--	--	--	--
Com_14546_pos	(4-methoxyphenyl)(4-nitrophenyl)methanone	C14 H11 N O4	257.069	10.927	258.076	407621	2.79009e+06	-2.77501	0.00908282	2.02905	down	--	--	--	--	--	--	--	--	--	--	--
Com_5595_pos	2-Amino-1,3,4-octadecanetriol	C18 H39 N O3	317.293	13.221	318.3	5.55551e+06	2.90053e+07	-2.38432	0.0102258	1.8166	down	--	--	--	--	--	--	--	--	--	--	--
Com_5425_pos	Sodium [dodecanoyl(methyl)amino]acetate	C15 H29 N O3	271.215	13.938	272.222	1.44582e+07	4.47428e+07	-1.62976	0.0103179	1.77111	down	--	--	--	--	--	--	--	--	--	--	--
Com_47508_pos	LysoPC 20:4	C28 H50 N O7 P	543.332	16.79	544.339	38357	124437	-1.69786	0.010335	1.51693	down	--	--	--	--	--	--	--	--	--	--	--
Com_1899_pos	trans,trans-2,4-Heptadienal	C7 H10 O	110.073	12.443	111.08	1.29722e+08	2.89477e+07	2.1639	0.0115648	1.78116	up	--	--	--	--	--	--	--	--	--	--	--
Com_23777_pos	3-(4-nitrobenzyl)-2-[(4-nitrobenzyl)thio]-3,4-dihydroquinazolin-4-one	C22 H16 N4 O5 S	448.077	7.371	449.084	2.79426e+06	259903	3.42642	0.0118172	3.14309	up	--	--	--	--	--	--	--	--	--	--	--
Com_35592_pos	4-Hydroxy-6-methylquinoline-3-carboxylic acid	C11 H9 N O3	203.058	8.554	204.065	1.56657e+06	2.70908e+06	-0.790197	0.0119207	1.7931	down	--	--	--	--	--	--	--	--	--	--	--
Com_7480_pos	5-benzhydryl-1-(phenylsulfonyl)-1H-pyrazole	C22 H18 N2 O2 S	374.112	12.97	375.12	2.34901e+07	3.89834e+07	-0.730806	0.0123273	1.21454	down	--	--	--	--	--	--	--	--	--	--	--
Com_21341_pos	9-Hydroxy-(10E,12Z,15Z)-Octadecatrienoic Acid	C18 H30 O3	294.219	12.248	295.227	3.53013e+06	2.02883e+06	0.799076	0.0130232	1.2945	up	--	--	--	--	--	--	--	--	--	--	--
Com_10583_pos	4-(beta-D-Glucopyranosyloxy)-2-methylenebutanoic acid	C11 H18 O8	300.082	4.938	301.089	9.09686e+06	1.94811e+07	-1.09864	0.0132492	1.60953	down	--	--	--	--	--	--	--	--	--	--	--
Com_2131_pos	Caprolactam	C6 H11 N O	113.084	7.31	114.091	1.58375e+07	5.62517e+07	-1.82855	0.0132862	1.3682	down	--	--	--	--	--	--	--	--	--	--	--
Com_13_pos	D-(+)-Proline	C5 H9 N O2	115.063	1.432	116.071	6.28053e+09	3.37812e+09	0.894663	0.0141808	1.58851	up	--	--	--	--	--	--	--	--	--	--	--
Com_1441_pos	5-(4-chlorophenyl)-3-pyrazin-2-yl-1,2,4-oxadiazole	C12 H7 Cl N4 O	258.035	5.996	259.042	3.53525e+07	5.01669e+06	2.817	0.0148128	1.46428	up	--	--	--	--	--	--	--	--	--	--	--
Com_15425_pos	3-[(4-chlorophenyl)thio]-1-(3-pyridylmethyl)pyrrolidine-2,5-dione	C16 H13 Cl N2 O2 S	332.035	2.244	333.043	1.11409e+07	4.15818e+06	1.42184	0.0155427	1.78686	up	--	--	--	--	--	--	--	--	--	--	--
Com_15794_pos	5,7-dimethyl-4-oxo-4H-chromene-3-carbonitrile	C12 H9 N O2	199.063	11.692	200.07	1.35989e+06	2.28925e+06	-0.751382	0.0165501	1.26354	down	--	--	--	--	--	--	--	--	--	--	--
Com_389_pos	Tricin 5-O-hexosyl-O-hexoside	C29 H34 O17	654.179	9.815	655.187	6.17329e+08	4.0298e+08	0.615333	0.0166647	1.74658	up	--	--	--	--	--	--	--	--	--	--	--
Com_25569_pos	N-{6-[(5-chloro-3-pyridyl)oxy]-3-pyridyl}-N'-methylurea	C12 H11 Cl N4 O2	278.056	1.597	279.063	2.7091e+06	4.29929e+06	-0.666288	0.0177581	1.60412	down	--	--	--	--	--	--	--	--	--	--	--
Com_33346_pos	Methylophiopogonone A	C19 H16 O6	340.095	9.888	341.102	1.17867e+06	2.47521e+06	-1.0704	0.0188069	1.76884	down	Methylophiopogonone A	cpd:C17473	--	--	--	--	--	--	--	--	--
Com_35270_pos	Rhapontigenin 3'-O-glucoside	C21 H24 O9	420.142	10.081	421.15	2.14625e+06	827288	1.37535	0.0195534	2.45746	up	--	--	--	--	--	--	--	--	--	--	--
Com_29854_pos	Methylophiopogonanone A	C19 H18 O6	342.11	12.302	343.117	800985	365533	1.13177	0.0204424	1.0978	up	--	--	--	--	--	--	--	--	--	--	--
Com_44097_pos	Liriopemuscaribaily saponins C	C44 H70 O17	870.457	14.272	871.465	374410	728416	-0.960144	0.0214258	1.69251	down	--	--	--	--	--	--	--	--	--	--	--
Com_26150_pos	PPH	C16 H23 N5 O4	371.158	5.415	372.166	3.6351e+06	2.19332e+06	0.728874	0.021865	1.73967	up	--	--	--	--	--	--	--	--	--	--	--
Com_14973_pos	AQH	C14 H22 N6 O5	354.165	9.956	355.172	1.00581e+07	4.97554e+06	1.01543	0.0231529	1.23986	up	--	--	--	--	--	--	--	--	--	--	--
Com_31742_pos	Artemisinin	C15 H22 O5	282.146	10.099	283.153	2.04201e+06	3.23871e+06	-0.665431	0.02451	1.57388	down	Qing Hau Sau; Artemisinin	cpd:C09538	--	--	--	--	--	--	--	--	--
Com_27048_pos	3,4,5-Trimethoxyphenyl 6-O-pentopyranosyl-¦Â-D-glucopyranoside	C20 H30 O13	500.15	7.123	501.158	4.25994e+06	1.62675e+06	1.38884	0.0248421	1.39804	up	--	--	--	--	--	--	--	--	--	--	--
Com_44070_pos	Lysope 16:0	C21 H44 N O7 P	453.284	12.938	454.291	479869	879001	-0.873223	0.0255281	1.5234	down	--	--	--	--	--	--	--	--	--	--	--
Com_470_pos	4-(2,3-dihydroxy-3-methylbutoxy)-7H-furo[3,2-g]chromen-7-one	C16 H16 O6	304.094	10.702	305.102	3.1155e+08	7.52961e+08	-1.27311	0.026681	2.06729	down	--	--	--	--	--	--	--	--	--	--	--
Com_5884_pos	4-Methylumbelliferyl-¦Á-D-glucopyranoside	C16 H18 O8	338.1	7.566	339.107	5.17767e+07	2.60167e+07	0.992862	0.0269026	1.22924	up	--	--	--	--	--	--	--	--	--	--	--
Com_19672_pos	Gardenoside	C17 H24 O11	404.132	6.704	405.14	3.38065e+06	6.53652e+06	-0.951221	0.0271391	1.71895	down	Gardenoside	cpd:C09779	--	--	--	--	--	--	--	--	--
Com_47739_pos	Ferruginol	C20 H30 O	286.229	11.991	287.236	367223	241779	0.602969	0.0289276	1.52941	up	Ferruginol; Abieta-8,11,13-trien-12-ol	cpd:C09092	map00904 Diterpenoid biosynthesis;map01110 Biosynthesis of secondary metabolites	--	--	--	--	--	--	--	--
Com_22645_pos	N-butyl-2-methyl-5-(piperidinosulfonyl)-3-furamide	C15 H24 N2 O4 S	328.14	8.32	329.147	6.14622e+06	2.74841e+06	1.1611	0.0304116	2.09587	up	--	--	--	--	--	--	--	--	--	--	--
Com_1645_pos	Prolylleucine	C11 H20 N2 O3	228.147	2.011	229.155	1.93862e+08	1.25056e+08	0.632452	0.0314361	2.07783	up	--	--	--	--	--	--	--	--	--	--	--
Com_20742_pos	Eriodictyol O-malonylhexoside	C24 H24 O14	536.117	9.931	537.123	4.51048e+06	2.76741e+06	0.704745	0.0323804	1.59123	up	--	--	--	--	--	--	--	--	--	--	--
Com_16495_pos	methyl 2-[(2-acetyl-3-oxo-1-butenyl)amino]acetate	C9 H13 N O4	199.084	6.027	200.092	5.90031e+06	1.08785e+07	-0.88262	0.0329106	1.34104	down	--	--	--	--	--	--	--	--	--	--	--
Com_12966_pos	Ixoside	C16 H20 O11	388.101	6.935	389.108	1.57234e+07	1.02236e+07	0.621012	0.0346618	1.11613	up	--	--	--	--	--	--	--	--	--	--	--
Com_40762_pos	Phenytoin	C15 H12 N2 O2	274.066	12.436	275.073	939606	212329	2.14575	0.0396408	1.85791	up	Phenytoin	cpd:C07443	--	--	--	--	--	--	--	--	--
Com_16220_pos	(3R)-8-hydroxy-3-(4-hydroxyphenyl)-3,4-dihydro-1H-2-benzopyran-1-one	C15 H12 O4	256.073	8.322	257.08	7.78774e+06	942616	3.04646	0.041068	2.03548	up	--	--	--	--	--	--	--	--	--	--	--
Com_31778_pos	7-Hydroxy-4-methyl-8-nitrocoumarin	C10 H7 N O5	221.031	1.603	222.039	2.15321e+06	1.33265e+06	0.692187	0.0430409	1.45109	up	--	--	--	--	--	--	--	--	--	--	--
Com_11539_pos	3-bromo-9-(piperidinomethyl)-9H-carbazole	C18 H19 Br N2	342.24	12.882	343.247	1.78116e+06	1.04364e+07	-2.55074	0.0435165	2.30236	down	--	--	--	--	--	--	--	--	--	--	--
Com_10035_pos	Momordin Ic	C41 H64 O13	764.432	14.527	765.439	3.34699e+06	8.73898e+06	-1.3846	0.0436687	1.10368	down	--	--	--	--	--	--	--	--	--	--	--
Com_24388_pos	N-[2-(4-methoxyphenoxy)pyridin-3-yl]-2-(trifluoromethyl)benzamide	C20 H15 F3 N2 O3	388.098	6.106	389.106	2.11954e+06	3.80822e+06	-0.845365	0.0444152	1.04393	down	--	--	--	--	--	--	--	--	--	--	--
Com_41420_pos	Praeruptorin B	C24 H26 O7	426.168	10.645	427.176	296413	999243	-1.75323	0.0467034	2.09845	down	--	--	--	--	--	--	--	--	--	--	--
Com_12635_pos	9,17-Octadecadiene-12,14-diyne-1,11,16-triol	C18 H26 O3	290.188	11.878	291.195	3.07499e+06	5.78323e+06	-0.911291	0.0482887	1.18617	down	--	--	--	--	--	--	--	--	--	--	--
Com_23014_pos	5,7-dihydroxy-3-(4-hydroxyphenyl)-4H-chromen-4-one	C15 H10 O5	270.052	10.54	271.06	1.54628e+06	3.26875e+06	-1.07994	0.0489167	1.43194	down	--	--	--	--	--	--	--	--	--	--	--
Com_4317_pos	1,2-dihydroxyheptadec-16-yn-4-yl acetate	C19 H34 O4	326.245	14.249	327.253	2.20132e+07	4.36715e+07	-0.988324	0.000727655	1.00348	down	--	--	--	--	LMFA05000645	--	--	--	Fatty Acyls [FA]	Fatty alcohols [FA05]	_
Com_40019_pos	Isobavachalcone	C20 H20 O4	324.136	10.937	325.143	1.3375e+06	578081	1.2102	0.000152488	2.04346	up	Isobavachalcone	cpd:C08648	--	--	LMPK12120039	--	--	--	Polyketides [PK]	Flavonoids [PK12]	Chalcones and dihydrochalcones [PK1212]
Com_19659_pos	Corylin	C20 H16 O4	320.104	6.909	321.111	5.19481e+06	2.93925e+06	0.821625	0.00299652	1.4805	up	--	--	--	--	LMPK12050033	--	--	--	Polyketides [PK]	Flavonoids [PK12]	Isoflavonoids [PK1205]
Com_5991_pos	Wogonin	C16 H12 O5	284.068	9.88	285.075	1.14431e+07	1.99236e+07	-0.800004	0.0032241	1.22257	down	Wogonin; Norwogonin 8-methyl ether	cpd:C10197	--	--	LMPK12111330	--	--	--	Polyketides [PK]	Flavonoids [PK12]	Flavones and Flavonols [PK1211]
Com_33218_pos	ladanein	C17 H14 O6	314.079	11.465	315.086	987361	2.11161e+06	-1.09669	0.0241493	1.82142	down	--	--	--	--	LMPK12111165	--	--	--	Polyketides [PK]	Flavonoids [PK12]	Flavones and Flavonols [PK1211]
Com_29838_pos	(-)-Menthol	C10 H20 O	156.151	12.515	157.158	3.37527e+06	2.18018e+06	0.630553	0.00105935	1.05658	up	(-)-Menthol; L-Menthol	cpd:C00400	map00902 Monoterpenoid biosynthesis;map01110 Biosynthesis of secondary metabolites	--	LMPR0102090001	--	--	--	Prenol Lipids [PR]	Isoprenoids [PR01]	C10 isoprenoids (monoterpenes) [PR0102]
Com_5702_pos	2-Arachidonoyl glycerol	C23 H38 O4	378.274	15.148	379.282	5.96237e+07	3.27837e+07	0.86291	0.0374506	1.67394	up	--	--	--	--	LMGL01010023	--	--	--	Glycerolipids [GL]	Monoradylglycerols [GL01]	Monoacylglycerols [GL0101]
Com_28780_pos	Bufotaline	C26 H36 O6	444.251	11.912	445.257	812789	372839	1.12433	0.00261925	1.31362	up	--	--	--	--	LMST01130023	--	--	--	Sterol Lipids [ST]	Sterols [ST01]	Bufanolides and derivatives [ST0113]
Com_40033_pos	Gracillin	C45 H72 O17	884.475	14.377	885.481	341355	1.12885e+06	-1.72551	0.0131568	2.19504	down	Gracillin	cpd:C08901	--	--	LMST01080057	--	--	--	Sterol Lipids [ST]	Sterols [ST01]	Spirostanols and derivatives [ST0108]
Com_31791_pos	Cyasterone	C29 H44 O8	520.304	12.926	521.311	595324	1.94248e+06	-1.70615	0.0395687	1.39721	down	Cyasterone	cpd:C08816	--	--	LMST01040153	--	--	--	Sterol Lipids [ST]	Sterols [ST01]	Stigmasterols and C24-ethyl derivatives [ST0104]
Com_13808_pos	Arecoline	C8 H13 N O2	155.095	8.374	156.102	2.8657e+06	6.23389e+06	-1.12124	0.000113732	1.41685	down	Arecoline	cpd:C10129	--	HMDB0030353	--	Alkaloids and derivatives	_	_	--	--	--
Com_8579_pos	3,5-Dimethoxybenzoic acid	C9 H10 O4	182.058	8.324	183.065	3.90853e+07	1.81372e+07	1.10768	2.43904e-05	2.69811	up	--	--	--	HMDB0127495	--	Benzenoids	Benzene and substituted derivatives	Benzoic acids and derivatives	--	--	--
Com_7353_pos	Syringic acid	C9 H10 O5	198.053	6.879	199.06	3.90644e+07	1.67196e+07	1.22432	0.00073192	1.44941	up	Syringic acid; Syringate; 4-Hydroxy-3,5-dimethoxybenzoate; Gallic acid 3,5-dimethyl ether	cpd:C10833	--	HMDB0002085	--	Benzenoids	Benzene and substituted derivatives	Benzoic acids and derivatives	--	--	--
Com_19860_pos	Protocatechuic acid	C7 H6 O4	154.026	9.593	155.034	1.12558e+07	7.36713e+06	0.611493	0.000751063	1.15547	up	3,4-Dihydroxybenzoate; 3,4-Dihydroxybenzoic acid; Protocatechuate; Protocatechuic acid	cpd:C00230	map00400 Phenylalanine, tyrosine and tryptophan biosynthesis;map01100 Metabolic pathways;map01110 Biosynthesis of secondary metabolites	HMDB0001856	--	Benzenoids	Benzene and substituted derivatives	Benzoic acids and derivatives	--	--	--
Com_31762_pos	P-Aminohippuric Acid	C9 H10 N2 O3	194.068	7.04	195.076	2.26146e+06	3.71808e+06	-0.717306	0.00169701	1.78946	down	--	--	--	HMDB0001867	--	Benzenoids	Benzene and substituted derivatives	Benzoic acids and derivatives	--	--	--
Com_17678_pos	Tyramine	C8 H11 N O	137.084	1.851	138.091	4.98357e+06	1.03272e+07	-1.0512	0.00838776	1.58523	down	Tyramine; 2-(p-Hydroxyphenyl)ethylamine	cpd:C00483	map00350 Tyrosine metabolism;map00950 Isoquinoline alkaloid biosynthesis;map01110 Biosynthesis of secondary metabolites	HMDB0000306	--	Benzenoids	Benzene and substituted derivatives	Phenethylamines	--	--	--
Com_8545_pos	2-Anisic acid	C8 H8 O3	134.037	10.557	135.044	2.24008e+06	1.74175e+07	-2.95892	0.0107655	2.69774	down	--	--	--	HMDB0032604	--	Benzenoids	Benzene and substituted derivatives	Benzoic acids and derivatives	--	--	--
Com_48449_pos	Ginkgolic Acid	C22 H34 O3	346.25	13.325	364.284	249569	154536	0.691497	0.024235	1.45059	up	Ginkgoic acid; Ginkgolic acid	cpd:C10794	--	HMDB0033897	--	Benzenoids	Benzene and substituted derivatives	Benzoic acids and derivatives	--	--	--
Com_20064_pos	Carbendazim	C9 H9 N3 O2	191.069	7.098	192.077	324792	817899	-1.33241	0.00228852	1.03448	down	Carbendazim; Mecarzole	cpd:C10897	--	HMDB0031769	--	Organoheterocyclic compounds	Benzimidazoles	2-benzimidazolylcarbamic acid esters	--	--	--
Com_22734_pos	2-Mercaptobenzothiazole	C7 H5 N S2	166.986	10.504	167.993	1.6704e+06	298070	2.48647	0.00564348	1.81116	up	2-Mercaptobenzothiazole; Captax	cpd:C14437	--	HMDB0030524	--	Organoheterocyclic compounds	Benzothiazoles	_	--	--	--
Com_885_pos	Coniferin	C16 H22 O8	364.113	7.314	365.12	5.91542e+08	2.99277e+08	0.982998	4.02375e-05	1.2344	up	Coniferin	cpd:C00761	map00940 Phenylpropanoid biosynthesis	HMDB0013682	--	Organooxygen compounds	Carbohydrates and carbohydrate conjugates	Glycosyl compounds	--	--	--
Com_4382_pos	Isophorone	C9 H14 O	138.104	10.604	139.112	1.76854e+07	2.95368e+07	-0.739956	0.00369888	1.19054	down	Isophorone; 1,1,3-Trimethyl-3-cyclohexene-5-one	cpd:C14743	--	HMDB0031195	--	Organooxygen compounds	Carbonyl compounds	Ketones	--	--	--
Com_5215_pos	1-Aminocyclopropanecarboxylic acid	C4 H7 N O2	101.048	1.377	102.055	6.82018e+07	4.49748e+07	0.600694	0.00016418	1.57777	up	--	--	--	HMDB0036458	--	Organic acids and derivatives	Carboxylic acids and derivatives	Amino acids, peptides, and analogues	--	--	--
Com_32200_pos	Cys-Gly	C5 H10 N2 O3 S	178.041	6.378	179.049	1.95063e+06	223220	3.1274	0.00260243	3.43595	up	Cys-Gly; L-Cysteinylglycine	cpd:C01419	map00480 Glutathione metabolism;map01100 Metabolic pathways	HMDB0000078	--	Organic acids and derivatives	Carboxylic acids and derivatives	Amino acids, peptides, and analogues	--	--	--
Com_7548_pos	2-Aminoadipic acid	C6 H11 N O4	161.069	1.744	162.076	1.46972e+07	9.74726e+06	0.59247	0.00275038	1.15132	up	--	--	--	HMDB0000510	--	Organic acids and derivatives	Carboxylic acids and derivatives	Amino acids, peptides, and analogues	--	--	--
Com_34738_pos	Angiotensin IV	C40 H54 N8 O8	774.413	13.727	775.42	310180	857538	-1.46709	0.0101291	1.24161	down	Angiotensin IV; Angiotensin II, 1-des-asn-2-arg	cpd:C15849	--	HMDB0001038	--	Organic acids and derivatives	Carboxylic acids and derivatives	Amino acids, peptides, and analogues	--	--	--
Com_4392_pos	trans-Aconitic acid	C6 H6 O6	174.016	9.847	175.024	5.17982e+07	3.28385e+07	0.657512	0.0104999	1.06346	up	trans-Aconitate; trans-Aconitic acid	cpd:C02341	map00660 C5-Branched dibasic acid metabolism	HMDB0000958	--	Organic acids and derivatives	Carboxylic acids and derivatives	Tricarboxylic acids and derivatives	--	--	--
Com_27546_pos	O-Phospho-L-serine	C3 H8 N O6 P	185.009	1.344	186.017	4.14668e+06	2.49522e+06	0.73279	0.0128829	1.90535	up	O-Phospho-L-serine; L-O-Phosphoserine; 3-Phosphoserine; Dexfosfoserine	cpd:C01005	map00260 Glycine, serine and threonine metabolism;map00270 Cysteine and methionine metabolism;map00970 Aminoacyl-tRNA biosynthesis;map01100 Metabolic pathways;map01200 Carbon metabolism;map01230 Biosynthesis of amino acids	HMDB0001721	--	Organic acids and derivatives	Carboxylic acids and derivatives	Amino acids, peptides, and analogues	--	--	--
Com_105_pos	D-Proline	C5 H9 N O2	115.063	1.594	116.071	8.87585e+08	4.84072e+08	0.874663	0.0139267	1.36951	up	D-Proline	cpd:C00763	map00330 Arginine and proline metabolism;map01100 Metabolic pathways	HMDB0003411	--	Organic acids and derivatives	Carboxylic acids and derivatives	Amino acids, peptides, and analogues	--	--	--
Com_20953_pos	Methionine sulfoxide	C5 H11 N O3 S	165.046	1.383	166.053	3.34493e+06	5.08782e+06	-0.605072	0.0243968	1.6038	down	--	--	--	HMDB0002005	--	Organic acids and derivatives	Carboxylic acids and derivatives	Amino acids, peptides, and analogues	--	--	--
Com_5421_pos	Malonic acid	C3 H4 O4	104.011	7.157	105.018	2.8666e+07	4.51559e+07	-0.655575	0.000386028	2.30931	down	Malonate; Malonic acid; Propanedioic acid	cpd:C00383	map00240 Pyrimidine metabolism;map00410 beta-Alanine metabolism	HMDB0000691	LMFA01170041	Organic acids and derivatives	Carboxylic acids and derivatives	Dicarboxylic acids and derivatives	Fatty Acyls [FA]	Fatty Acids and Conjugates [FA01]	Dicarboxylic acids [FA0117]
Com_107_pos	4-Coumaric acid	C9 H8 O3	164.047	9.851	165.054	1.45571e+09	8.22286e+08	0.824009	0.000499384	1.32776	up	--	--	--	HMDB0002035	--	Phenylpropanoids and polyketides	Cinnamic acids and derivatives	Hydroxycinnamic acids and derivatives	--	--	--
Com_2910_pos	3,4,5-Trimethoxycinnamic acid	C12 H14 O5	238.084	9.415	239.091	7.61832e+07	1.2236e+08	-0.683589	0.00134481	1.70166	down	--	--	--	HMDB0002511	--	Phenylpropanoids and polyketides	Cinnamic acids and derivatives	Hydroxycinnamic acids and derivatives	--	--	--
Com_3509_pos	Caffeic acid	C9 H8 O4	180.042	6.798	181.049	8.30821e+07	3.60145e+07	1.20596	0.00167875	1.26302	up	Caffeate; Caffeic acid; 3,4-Dihydroxycinnamic acid	cpd:C01481	--	HMDB0001964	--	Phenylpropanoids and polyketides	Cinnamic acids and derivatives	Hydroxycinnamic acids and derivatives	--	--	--
Com_332_pos	Isoferulic acid	C10 H10 O4	194.058	9.027	195.065	7.28712e+08	2.69778e+08	1.43358	0.00331578	1.82302	up	Isoferulic acid	cpd:C10470	--	HMDB0000955	--	Phenylpropanoids and polyketides	Cinnamic acids and derivatives	Hydroxycinnamic acids and derivatives	--	--	--
Com_14433_pos	Aflatoxin G2	C17 H14 O7	330.074	9.211	331.081	5.15461e+06	9.06017e+06	-0.813675	2.47379e-05	2.4605	down	Aflatoxin G2	cpd:C16754	--	HMDB0030475	--	Phenylpropanoids and polyketides	Coumarins and derivatives	Furanocoumarins	--	--	--
Com_789_pos	Isopimpinellin	C13 H10 O5	246.053	11.134	247.06	1.59781e+08	5.24166e+08	-1.71393	4.772e-05	1.7837	down	Isopimpinellin; 5,8-Dimethoxypsoralen	cpd:C02162	map01110 Biosynthesis of secondary metabolites	HMDB0034312	--	Phenylpropanoids and polyketides	Coumarins and derivatives	Furanocoumarins	--	--	--
Com_215_pos	Coumarin	C9 H6 O2	146.037	10.554	147.044	5.88019e+08	2.77806e+08	1.08179	7.75116e-05	1.36219	up	Coumarin; Coumarine; Cumarin; 2H-1-Benzopyran-2-one; 1,2-Benzopyrone; 2-Propenoic acid, 3-(2-hydroxyphenyl)-, delta-lactone; 5,6-Benzo-2-pyrone; Benzo-alpha-pyrone; cis-o-Coumarinic acid lactone; Coumarinic anhydride; o-Hydroxycinnamic acid lactone; Rattex; Tonka bean camphor	cpd:C05851	map00940 Phenylpropanoid biosynthesis;map01110 Biosynthesis of secondary metabolites	HMDB0001218	--	Phenylpropanoids and polyketides	Coumarins and derivatives	_	--	--	--
Com_15_pos	Methoxsalen	C12 H8 O4	216.042	11.336	217.049	9.9707e+08	3.65772e+09	-1.87518	0.00136418	1.37205	down	Xanthotoxin; Methoxsalen; O-Methylxanthotoxol; 8-Methoxypsoralen; 8-Methoxyfuranocoumarin	cpd:C01864	--	HMDB0014693	--	Phenylpropanoids and polyketides	Coumarins and derivatives	Furanocoumarins	--	--	--
Com_30891_pos	Bergapten	C12 H8 O4	216.042	15.504	217.049	190548	836543	-2.13428	0.00418656	2.47067	down	Bergapten; 5-Methoxypsoralen; O-Methylbergaptol; 5-Methoxyfuranocoumarin	cpd:C01557	map01110 Biosynthesis of secondary metabolites	HMDB0030637	--	Phenylpropanoids and polyketides	Coumarins and derivatives	Furanocoumarins	--	--	--
Com_2876_pos	Urolithin A	C13 H8 O4	228.042	13.804	229.049	3.29758e+07	5.46749e+07	-0.729472	0.00532457	1.23056	down	--	--	--	HMDB0013695	--	Phenylpropanoids and polyketides	Coumarins and derivatives	_	--	--	--
Com_46_pos	Bergamottin	C21 H22 O4	338.151	14.317	339.159	2.13922e+09	5.19664e+09	-1.28049	0.00658695	1.92915	down	--	--	--	HMDB0033782	--	Phenylpropanoids and polyketides	Coumarins and derivatives	Furanocoumarins	--	--	--
Com_20386_pos	Ligustilide	C12 H14 O2	190.099	9.57	191.106	7.81591e+06	2.24395e+06	1.80037	0.000504221	1.64742	up	Ligustilide	cpd:C16987	--	HMDB0034277	--	Organoheterocyclic compounds	Dihydrofurans	Furanones	--	--	--
Com_474_pos	Thioctic acid	C8 H14 O2 S2	206.043	1.499	207.05	5.85661e+08	1.86033e+08	1.65451	0.00982195	1.77252	up	Lipoate; Lipoic acid; Thioctic acid; dl-alpha-Lipoic acid; DL-Thioctic acid	cpd:C00725	--	HMDB0001451	--	Organoheterocyclic compounds	Dithiolanes	Lipoic acids and derivatives	--	--	--
Com_14724_pos	16(R)-HETE	C20 H32 O3	342.217	14.493	343.224	2.23876e+06	9.21839e+06	-2.04181	0.000144276	1.5128	down	16(R)-HETE; (5Z,8Z,11Z,14Z)-(16R)-16-Hydroxyeicosa-5,8,11,14-tetraenoic acid; (5Z,8Z,11Z,14Z)-(16R)-16-Hydroxyicosa-5,8,11,14-tetraenoic acid	cpd:C14778	map00590 Arachidonic acid metabolism	HMDB0004680	--	Lipids and lipid-like molecules	Fatty Acyls	Eicosanoids	--	--	--
Com_24737_pos	1,11-Undecanedicarboxylic acid	C13 H24 O4	244.167	11.752	245.174	2.4206e+06	3.93464e+06	-0.70087	0.00306485	1.63153	down	--	--	--	HMDB0002327	--	Lipids and lipid-like molecules	Fatty Acyls	Fatty acids and conjugates	--	--	--
Com_24027_pos	Capric acid	C10 H20 O2	172.146	10.49	173.154	2.23095e+06	5.04782e+06	-1.178	8.68303e-05	1.5201	down	--	--	--	HMDB0000511	LMFA01010010	Lipids and lipid-like molecules	Fatty Acyls	Fatty acids and conjugates	Fatty Acyls [FA]	Fatty Acids and Conjugates [FA01]	Straight chain fatty acids [FA0101]
Com_3448_pos	Propionylcarnitine	C10 H19 N O4	217.131	9.78	218.138	5.44245e+07	2.62795e+07	1.05032	0.00165699	2.24515	up	--	--	--	HMDB0000824	LMFA07070105	Lipids and lipid-like molecules	Fatty Acyls	Fatty acid esters	Fatty Acyls [FA]	Fatty esters [FA07]	Fatty acyl carnitines [FA0707]
Com_7473_pos	Theaflavin	C29 H24 O12	564.127	11.468	565.134	3.16615e+07	9.94978e+06	1.66999	1.01385e-06	2.56366	up	--	--	--	HMDB0005788	--	Phenylpropanoids and polyketides	Flavonoids	Flavans	--	--	--
Com_1198_pos	Epigallocatechin	C15 H14 O7	306.076	1.505	307.083	1.31327e+08	5.70421e+07	1.20306	0.000476428	1.35252	up	--	--	--	HMDB0141542	LMPK12020004	Phenylpropanoids and polyketides	Flavonoids	Flavans	Polyketides [PK]	Flavonoids [PK12]	Flavans, Flavanols and Leucoanthocyanidins [PK1202]
Com_22889_pos	Poncirin	C28 H34 O14	616.178	10.607	617.185	4.73969e+06	1.81615e+06	1.38391	0.000580453	1.79897	up	Poncirin; Isosakuranetin 7-O-neohesperidoside	cpd:C09830	--	HMDB0037487	LMPK12140333	Phenylpropanoids and polyketides	Flavonoids	Flavonoid glycosides	Polyketides [PK]	Flavonoids [PK12]	Flavanones [PK1214]
Com_1636_pos	Diosmetin	C16 H12 O6	300.063	9.834	301.07	1.30878e+08	2.32094e+08	-0.826482	0.000732058	1.45894	down	Diosmetin; Luteolin 4'-methyl ether	cpd:C10038	--	HMDB0029676	LMPK12110824	Phenylpropanoids and polyketides	Flavonoids	O-methylated flavonoids	Polyketides [PK]	Flavonoids [PK12]	Flavones and Flavonols [PK1211]
Com_8474_pos	Avicularin	C20 H18 O11	434.085	9.609	435.092	9.80104e+06	4.82906e+06	1.02119	0.0158008	1.53208	up	--	--	--	HMDB0030860	LMPK12112167	Phenylpropanoids and polyketides	Flavonoids	Flavonoid glycosides	Polyketides [PK]	Flavonoids [PK12]	Flavones and Flavonols [PK1211]
Com_8175_pos	Trifolin	C21 H20 O11	448.101	9.888	449.108	2.22897e+07	3.38802e+07	-0.604064	0.0204738	1.56508	down	Kaempferol-3-O-galactoside; Kaempferol 3-O-beta-D-galactoside; Trifolin	cpd:C12626	map00944 Flavone and flavonol biosynthesis	HMDB0030864	LMPK12111663	Phenylpropanoids and polyketides	Flavonoids	Flavonoid glycosides	Polyketides [PK]	Flavonoids [PK12]	Flavones and Flavonols [PK1211]
Com_11530_pos	1-Palmitoylglycerol	C19 H38 O4	330.277	15.123	331.284	1.9466e+07	1.14965e+07	0.759754	0.000374925	1.67185	up	--	--	--	HMDB0011564	--	Lipids and lipid-like molecules	Glycerolipids	Monoradylglycerols	--	--	--
Com_26348_pos	1-Monopalmitin	C19 H38 O4	330.277	14.575	331.284	1.99113e+06	4.5036e+06	-1.17749	0.0296627	1.71154	down	--	--	--	HMDB0011564	--	Lipids and lipid-like molecules	Glycerolipids	Monoradylglycerols	--	--	--
Com_1909_pos	Guanine	C5 H5 N5 O	151.049	3.035	152.057	1.17601e+08	6.80999e+07	0.788173	0.00418532	1.27766	up	Guanine; 2-Amino-6-hydroxypurine	cpd:C00242	map00230 Purine metabolism;map01100 Metabolic pathways	HMDB0000132	--	Organoheterocyclic compounds	Imidazopyrimidines	Purines and purine derivatives	--	--	--
Com_6981_pos	Indole-3-carboxylic acid	C9 H7 N O2	161.048	7.045	162.055	7.51655e+06	2.78469e+07	-1.88937	0.000243154	1.65302	down	Indole-3-carboxylate; Indole-3-carboxylic acid	cpd:C19837	--	HMDB0003320	--	Organoheterocyclic compounds	Indoles and derivatives	Indolecarboxylic acids and derivatives	--	--	--
Com_39702_pos	5-Methoxyindole-3-acetic acid	C11 H11 N O3	205.074	10.096	206.081	2.22948e+06	1.47524e+06	0.595756	0.000721232	2.14975	up	--	--	--	HMDB0004096	--	Organoheterocyclic compounds	Indoles and derivatives	Indolyl carboxylic acids and derivatives	--	--	--
Com_40876_pos	2'-Hydroxygenistein	C15 H10 O6	286.046	1.605	595.082	1.02874e+06	655969	0.649173	0.0285818	1.79233	up	2'-Hydroxygenistein; 2',4',5,7-Tetrahydroxyisoflavone	cpd:C12134	map00943 Isoflavonoid biosynthesis	HMDB0034014	LMPK12050327	Phenylpropanoids and polyketides	Isoflavonoids	Isoflav-2-enes	Polyketides [PK]	Flavonoids [PK12]	Isoflavonoids [PK1205]
Com_11655_pos	Daidzein	C15 H10 O4	254.057	10.402	255.064	6.57687e+06	9.92485e+06	-0.593643	0.0405362	1.09614	down	Daidzein	cpd:C10208	map00943 Isoflavonoid biosynthesis;map01110 Biosynthesis of secondary metabolites	HMDB0003312	LMPK12050038	Phenylpropanoids and polyketides	Isoflavonoids	Isoflav-2-enes	Polyketides [PK]	Flavonoids [PK12]	Isoflavonoids [PK1205]
Com_5004_pos	2-Oxoadipic acid	C6 H8 O5	160.037	1.686	161.044	5.44595e+07	2.91114e+07	0.903602	0.00246784	1.86365	up	2-Oxoadipate; 2-Oxoadipic acid	cpd:C00322	map00300 Lysine biosynthesis;map00310 Lysine degradation;map00380 Tryptophan metabolism;map01100 Metabolic pathways;map01210 2-Oxocarboxylic acid metabolism;map01230 Biosynthesis of amino acids	HMDB0000225	--	Organic acids and derivatives	Keto acids and derivatives	Medium-chain keto acids and derivatives	--	--	--
Com_32605_pos	Podophyllotoxin	C22 H22 O8	414.131	10.184	415.138	430274	660581	-0.618481	0.0137248	1.11292	down	Podophyllotoxin	cpd:C10874	map01110 Biosynthesis of secondary metabolites	HMDB0031452	--	Lignans, neolignans and related compounds	Lignan lactones	Podophyllotoxins	--	--	--
Com_10790_pos	4'-Methoxychalcone	C16 H14 O2	238.099	1.37	239.106	1.74531e+06	1.22902e+07	-2.81595	0.0032079	1.99469	down	--	--	--	HMDB0032585	LMPK12120188	Phenylpropanoids and polyketides	Linear 1,3-diarylpropanoids	Chalcones and dihydrochalcones	Polyketides [PK]	Flavonoids [PK12]	Chalcones and dihydrochalcones [PK1212]
Com_42591_pos	alpha-Zearalanol	C18 H26 O5	322.177	11.909	323.184	758623	484980	0.645459	0.037073	1.70002	up	alpha-Zearalanol; Zeranol	cpd:C14752	--	HMDB0032702	--	Phenylpropanoids and polyketides	Macrolides and analogues	_	--	--	--
Com_17850_pos	O-Phosphorylethanolamine	C2 H8 N O4 P	141.019	1.33	142.027	1.08186e+07	6.40077e+06	0.757198	0.000213612	2.017	up	Ethanolamine phosphate; O-Phosphorylethanolamine; Phosphoethanolamine; O-Phosphoethanolamine	cpd:C00346	map00564 Glycerophospholipid metabolism;map00600 Sphingolipid metabolism;map01100 Metabolic pathways	HMDB0000224	--	Organic acids and derivatives	Organic phosphoric acids and derivatives	Phosphate esters	--	--	--
Com_18146_pos	Methional	C4 H8 O S	104.029	7.922	105.037	3.44193e+06	8.39757e+06	-1.28676	0.000515724	1.07852	down	--	--	--	HMDB0031857	--	Organic oxygen compounds	Organooxygen compounds	Carbonyl compounds	--	--	--
Com_18159_pos	NNK	C14 H26 N6 O6	356.181	12.796	357.188	1.03823e+07	2.81792e+06	1.88143	0.00146927	1.1803	up	4-(N-Nitrosomethylamino)-1-(3-pyridyl)-1-butanone; NNK	cpd:C16453	--	HMDB0011603	--	Organic oxygen compounds	Organooxygen compounds	Carbonyl compounds	--	--	--
Com_7030_pos	D-Erythrose 4-phosphate	C4 H9 O7 P	200.009	1.276	201.016	4.74294e+07	3.1011e+07	0.613	0.00625811	2.26307	up	D-Erythrose 4-phosphate	cpd:C00279	map00030 Pentose phosphate pathway;map00400 Phenylalanine, tyrosine and tryptophan biosynthesis;map00710 Carbon fixation in photosynthetic organisms;map00750 Vitamin B6 metabolism;map01100 Metabolic pathways;map01110 Biosynthesis of secondary metabolites;map01200 Carbon metabolism;map01230 Biosynthesis of amino acids	HMDB0001321	--	Organic oxygen compounds	Organooxygen compounds	Carbohydrates and carbohydrate conjugates	--	--	--
Com_3203_pos	6-Phosphogluconic acid	C6 H13 O10 P	276.024	1.551	277.031	5.06487e+07	1.83494e+07	1.46479	0.0096041	2.26478	up	--	--	--	HMDB0001316	--	Organic oxygen compounds	Organooxygen compounds	Carbohydrates and carbohydrate conjugates	--	--	--
Com_17164_pos	Glucosamine	C6 H13 N O5	179.079	9.149	180.086	6.38558e+06	1.55446e+06	2.0384	0.012224	2.10516	up	--	--	--	HMDB0001514	--	Organic oxygen compounds	Organooxygen compounds	Carbohydrates and carbohydrate conjugates	--	--	--
Com_1446_pos	Glucose 1-phosphate	C6 H13 O9 P	260.03	1.483	261.037	3.39526e+08	1.54851e+08	1.13264	0.0261129	1.9467	up	--	--	--	HMDB0001586	--	Organic oxygen compounds	Organooxygen compounds	Carbohydrates and carbohydrate conjugates	--	--	--
Com_3740_pos	Eucalyptol	C10 H18 O	136.125	14.323	137.132	2.1072e+07	4.04821e+07	-0.94196	0.0239095	1.45466	down	1,8-Cineole; 1,8-Cineol; Eucalyptol	cpd:C09844	map00902 Monoterpenoid biosynthesis;map01110 Biosynthesis of secondary metabolites	HMDB0004472	--	Organoheterocyclic compounds	Oxanes	_	--	--	--
Com_19965_pos	4-Ethylphenol	C8 H10 O	122.073	9.123	123.08	9.15681e+06	5.74587e+06	0.672318	0.00186766	1.36006	up	4-Ethylphenol; p-Ethylphenol	cpd:C13637	--	HMDB0029306	--	Benzenoids	Phenols	1-hydroxy-2-unsubstituted benzenoids	--	--	--
Com_8142_pos	3-(3,4,5-trimethoxyphenyl)propanoic acid	C12 H16 O5	262.084	10.521	263.091	1.72452e+07	3.40539e+07	-0.981624	0.00188131	1.033	down	--	--	--	HMDB0030254	--	Phenylpropanoids and polyketides	Phenylpropanoic acids	_	--	--	--
Com_12639_pos	Auraptene	C19 H22 O3	298.157	13.446	299.164	4.45381e+06	1.74029e+07	-1.96622	1.1385e-05	1.7789	down	--	--	--	HMDB0034054	--	Lipids and lipid-like molecules	Prenol lipids	Terpene lactones	--	--	--
Com_36707_pos	Valepotriate	C22 H30 O8	422.194	7.437	423.202	1.00733e+06	2.09427e+06	-1.05591	0.00086064	1.16063	down	--	--	--	HMDB0034493	--	Lipids and lipid-like molecules	Prenol lipids	Monoterpenoids	--	--	--
Com_27036_pos	Narasin	C43 H72 O11	786.497	13.465	787.505	1.13268e+06	3.92912e+06	-1.79446	0.00213932	2.05046	down	--	--	--	HMDB0030448	--	Lipids and lipid-like molecules	Prenol lipids	Terpene glycosides	--	--	--
Com_21641_pos	Phytocassane E	C20 H28 O3	316.204	12.782	317.21	1.8004e+06	3.69433e+06	-1.037	0.00613562	1.49524	down	--	--	--	HMDB0031773	--	Lipids and lipid-like molecules	Prenol lipids	Diterpenoids	--	--	--
Com_15843_pos	Ganoderic acid H	C32 H44 O9	572.296	14.247	573.303	2.60053e+06	4.04895e+06	-0.638743	0.00888247	1.10364	down	--	--	--	HMDB0035987	--	Lipids and lipid-like molecules	Prenol lipids	Triterpenoids	--	--	--
Com_44517_pos	Steviolbioside	C32 H50 O13	642.326	12.196	665.315	233534	404452	-0.792335	0.0236119	1.17052	down	--	--	--	HMDB0036707	--	Lipids and lipid-like molecules	Prenol lipids	Terpene glycosides	--	--	--
Com_19958_pos	beta-Caryophyllene	C15 H24	204.188	15.078	205.195	6.47773e+06	4.14274e+06	0.644905	0.00401415	1.75023	up	beta-Caryophyllene; Caryophyllene; (-)-beta-Caryophyllene	cpd:C09629	map00909 Sesquiterpenoid and triterpenoid biosynthesis;map01100 Metabolic pathways;map01110 Biosynthesis of secondary metabolites	HMDB0036792	LMPR0103120001	Lipids and lipid-like molecules	Prenol lipids	Sesquiterpenoids	Prenol Lipids [PR]	Isoprenoids [PR01]	C15 isoprenoids (sesquiterpenes) [PR0103]
Com_3_pos	Phloroglucinol	C6 H6 O3	126.032	2.011	127.039	1.62114e+10	9.96523e+09	0.702035	0.00467924	1.56654	up	Phloroglucinol; 1,3,5-Benzenetriol; 1,3,5-Trihydroxybenzene	cpd:C02183	--	HMDB0002215	--	Organoheterocyclic compounds	Pteridines and derivatives	Pterins and derivatives	--	--	--
Com_22218_pos	dATP	C10 H16 N5 O12 P3	491.002	13.805	492.009	1.92734e+06	3.79246e+06	-0.97652	0.0157455	1.25019	down	dATP; 2'-Deoxyadenosine 5'-triphosphate; Deoxyadenosine 5'-triphosphate; Deoxyadenosine triphosphate	cpd:C00131	map00230 Purine metabolism;map01100 Metabolic pathways	HMDB0001532	--	Nucleosides, nucleotides, and analogues	Purine nucleotides	Purine deoxyribonucleotides	--	--	--
Com_7257_pos	6-Pentyl-2H-pyran-2-one	C10 H14 O2	166.099	11.22	167.106	1.08635e+07	2.2925e+07	-1.07743	0.00248965	1.39843	down	--	--	--	HMDB0031085	--	Organoheterocyclic compounds	Pyrans	Pyranones and derivatives	--	--	--
Com_1156_pos	Kojic acid	C6 H6 O4	160.037	1.502	161.044	2.0185e+08	9.79605e+07	1.04301	0.00697115	1.51422	up	Kojic acid; 5-Hydroxy-2-(hydroxymethyl)-4-pyrone	cpd:C14516	--	HMDB0032923	--	Organoheterocyclic compounds	Pyrans	Pyranones and derivatives	--	--	--
Com_428_pos	2-Pyridylacetic acid	C7 H7 N O2	137.048	1.404	138.055	4.91418e+08	3.12613e+08	0.65257	0.00157759	1.49742	up	--	--	--	HMDB0060722	--	Organoheterocyclic compounds	Pyridines and derivatives	_	--	--	--
Com_38663_pos	Pyridoxal 5'-Phosphate	C8 H10 N O6 P	247.026	0.572	248.033	1.41764e+06	807416	0.812108	0.019782	1.3147	up	Pyridoxal phosphate; Pyridoxal 5-phosphate; Pyridoxal 5'-phosphate; PLP	cpd:C00018	map00730 Thiamine metabolism;map00750 Vitamin B6 metabolism;map01100 Metabolic pathways	HMDB0001491	--	Organoheterocyclic compounds	Pyridines and derivatives	Pyridine carboxaldehydes	--	--	--
Com_40074_pos	Quinolinic acid	C7 H5 N O4	167.022	1.678	168.029	1.76344e+06	1.09212e+06	0.691266	0.0319421	1.98592	up	Quinolinate; Pyridine-2,3-dicarboxylate; Quinolinic acid; 2,3-Pyridinedicarboxylic acid	cpd:C03722	map00380 Tryptophan metabolism;map00410 beta-Alanine metabolism;map00760 Nicotinate and nicotinamide metabolism;map01100 Metabolic pathways	HMDB0000232	--	Organoheterocyclic compounds	Pyridines and derivatives	Pyridinecarboxylic acids and derivatives	--	--	--
Com_21658_pos	Cytidine	C9 H13 N3 O5	486.172	7.804	487.178	2.03355e+06	7.55597e+06	-1.89361	3.47023e-06	1.19148	down	Cytidine	cpd:C00475	map00240 Pyrimidine metabolism;map01100 Metabolic pathways	HMDB0000089	--	Nucleosides, nucleotides, and analogues	Pyrimidine nucleosides	_	--	--	--
Com_48109_pos	Uridine 5'-monophosphate	C9 H13 N2 O9 P	324.036	1.757	325.043	174477	104075	0.74542	0.000944297	1.78619	up	UMP; Uridylic acid; Uridine monophosphate; Uridine 5'-monophosphate; 5'Uridylic acid	cpd:C00105	map00240 Pyrimidine metabolism;map01100 Metabolic pathways	HMDB0000288	--	Nucleosides, nucleotides, and analogues	Pyrimidine nucleotides	Pyrimidine ribonucleotides	--	--	--
Com_3228_pos	UDP	C9 H14 N2 O12 P2	404.002	1.643	405.009	6.24317e+07	3.3335e+07	0.90524	0.0249909	1.51696	up	UDP; Uridine 5'-diphosphate	cpd:C00015	map00240 Pyrimidine metabolism;map00908 Zeatin biosynthesis;map01100 Metabolic pathways	HMDB0000295	--	Nucleosides, nucleotides, and analogues	Pyrimidine nucleotides	Pyrimidine ribonucleotides	--	--	--
Com_5825_pos	dCMP	C9 H14 N3 O7 P	307.058	2.026	308.065	4.30613e+07	1.54225e+07	1.48135	0.032594	2.35844	up	dCMP; Deoxycytidylic acid; Deoxycytidine monophosphate; Deoxycytidylate; 2'-Deoxycytidine 5'-monophosphate	cpd:C00239	map00240 Pyrimidine metabolism;map01100 Metabolic pathways	HMDB0001202	--	Nucleosides, nucleotides, and analogues	Pyrimidine nucleotides	Pyrimidine deoxyribonucleotides	--	--	--
Com_1887_pos	Pyrrole-2-carboxylic acid	C5 H5 N O2	111.032	1.392	129.066	1.10837e+08	6.77664e+07	0.709804	0.00121834	1.70966	up	--	--	--	HMDB0004230	--	Organoheterocyclic compounds	Pyrroles	Pyrrole carboxylic acids and derivatives	--	--	--
Com_5547_pos	Dutasteride	C27 H30 F6 N2 O2	528.22	11.161	529.227	1.29638e+07	4.55901e+07	-1.81423	0.000478646	1.15403	down	--	--	--	HMDB0015258	--	Lipids and lipid-like molecules	Steroids and steroid derivatives	Androstane steroids	--	--	--
Com_3943_pos	Taurodeoxycholic Acid	C26 H45 N O6 S	521.283	10.977	522.291	8.40445e+06	3.60044e+07	-2.09895	0.000914115	2.09858	down	Taurodeoxycholate; Taurodeoxycholic acid	cpd:C05463	--	HMDB0000896	LMST05040013	Lipids and lipid-like molecules	Steroids and steroid derivatives	Bile acids, alcohols and derivatives	Sterol Lipids [ST]	Steroid conjugates [ST05]	Taurine conjugates [ST0504]
Com_15251_pos	Cortisone	C21 H28 O5	742.375	12.481	743.383	1.24039e+06	3.14388e+06	-1.34175	0.00451003	1.46201	down	Cortisone; 17alpha,21-Dihydroxy-4-pregnene-3,11,20-trione; Kendall's compound E; Reichstein's substance Fa	cpd:C00762	map01100 Metabolic pathways	HMDB0002802	LMST02030090	Lipids and lipid-like molecules	Steroids and steroid derivatives	Hydroxysteroids	Sterol Lipids [ST]	Steroids [ST02]	C21 steroids (gluco/mineralocorticoids, progestogins) and derivatives [ST0203]
Com_21702_pos	Ouabain	C29 H44 O12	566.27	12.269	567.278	1.48847e+06	2.84413e+06	-0.934159	0.0325408	1.06395	down	Ouabain; G-Strophanthin	cpd:C01443	--	HMDB0015224	LMST01120022	Lipids and lipid-like molecules	Steroids and steroid derivatives	Steroid lactones	Sterol Lipids [ST]	Sterols [ST01]	Cardanolides and derivatives [ST0112]
Com_36734_pos	Trillin	C33 H52 O8	576.365	14.451	577.373	601267	976072	-0.698983	0.048698	1.13764	down	--	--	--	HMDB0029310	LMST01080094	Lipids and lipid-like molecules	Steroids and steroid derivatives	Steroidal glycosides	Sterol Lipids [ST]	Sterols [ST01]	Spirostanols and derivatives [ST0108]
Com_11127_pos	Dihydromyricetin	C15 H12 O8	320.053	7.167	321.06	3.9409e+06	8.05823e+06	-1.03194	0.00384234	1.61213	down	Dihydromyricetin; Ampelopsin; (+)-Dihydromyricetin; (+)-Ampelopsin	cpd:C02906	map00941 Flavonoid biosynthesis;map01110 Biosynthesis of secondary metabolites	HMDB0040894	--	Phenylpropanoids and polyketides	Stilbenes	_	--	--	--
Com_29985_pos	Oxyresveratrol	C14 H12 O4	244.073	10.195	245.081	2.13924e+06	3.40414e+06	-0.670192	0.0011037	1.89485	down	Oxyresveratrol	cpd:C10273	--	HMDB0128505	LMPK13090011	Phenylpropanoids and polyketides	Stilbenes	_	Polyketides [PK]	Aromatic polyketides [PK13]	Diphenyl ethers, biphenyls, dibenzyls and stilbenes [PK1309]
Com_44383_pos	Biliverdin	C33 H34 N4 O6	582.248	12.452	583.255	327330	874222	-1.41725	0.00324791	2.08942	down	Biliverdin; Biliverdin IX alpha	cpd:C00500	map00860 Porphyrin and chlorophyll metabolism;map01100 Metabolic pathways;map01110 Biosynthesis of secondary metabolites	HMDB0001008	--	Organoheterocyclic compounds	Tetrapyrroles and derivatives	Bilirubins	--	--	--
Com_850_pos	Ecgonine methyl ester	C10 H17 N O3	199.121	8.045	200.128	1.65964e+08	4.80573e+07	1.78804	1.41132e-05	2.01325	up	Ecgonine methyl ester; Methyl ecgonine	cpd:C12448	map00960 Tropane, piperidine and pyridine alkaloid biosynthesis;map01100 Metabolic pathways;map01110 Biosynthesis of secondary metabolites	HMDB0006406	--	Alkaloids and derivatives	Tropane alkaloids	_	--	--	--
Com_3916_pos	Ecgonine	C9 H15 N O3	185.105	8.521	186.112	3.49917e+07	2.04183e+07	0.77715	0.0176781	1.5208	up	Ecgonine	cpd:C10858	map00960 Tropane, piperidine and pyridine alkaloid biosynthesis	HMDB0006548	--	Alkaloids and derivatives	Tropane alkaloids	_	--	--	--

## Sheet: Supplementary Table 6
Supplementary Table 6. Quantification results of the detected metabolites in smooth and rough peels of Citrus lemon harvested in different seasons.
Compound_ID	Name	C1	C2	C3	C4	C5	D1	D2	D3	D4	QC
Com_7582_pos	Cimifugin	1.51588e+07	1.43437e+07	2.96322e+07	2.71078e+07	3.56702e+07	2.42319e+07	2.62701e+07	1.79392e+07	2.39878e+07	2.29173e+07
Com_6808_pos	2-Phenylphenol	1.82785e+07	1.4489e+07	4.99502e+06	6.64655e+06	7.81296e+06	2.66936e+07	5.35772e+06	8.71878e+06	5.96113e+06	1.23326e+07
Com_8338_pos	pentane-1,2,3,4,5-pentol	3.64419e+06	7.60423e+06	2.50021e+07	1.89712e+07	1.73151e+07	2.46522e+06	1.34006e+07	1.61115e+07	1.83865e+07	1.11934e+07
Com_38813_pos	Heptamethoxyflavone	613227	463094	522316	1.18412e+06	274201	1.04294e+06	1.16853e+06	347913	306915	533567
Com_10707_pos	Tetranor-12(S)-HETE	552506	1.91049e+06	5.05846e+06	1.30813e+06	2.96446e+06	931612	1.20265e+06	2.12924e+07	1.69997e+07	4.14024e+06
Com_428_pos	2-Pyridylacetic acid	9.58124e+08	7.1399e+08	4.03371e+08	4.95674e+08	3.12613e+08	6.24181e+08	6.12979e+08	7.60972e+08	4.91418e+08	6.11436e+08
Com_3075_pos	Xanthurenic acid O-hexoside	1.50712e+07	2.17264e+07	8.03849e+07	7.80195e+07	7.83786e+07	1.53529e+07	4.35247e+07	5.75256e+07	5.86945e+07	4.83802e+07
Com_33_pos	Asparagine	6.12258e+09	7.65061e+09	1.35209e+10	1.00409e+10	1.32802e+10	3.18882e+09	1.24815e+10	1.35373e+10	1.51351e+10	9.25771e+09
Com_16369_pos	Smyrindioloside	6.91023e+06	9.54405e+06	3.76331e+06	6.10663e+06	8.8848e+06	7.82941e+06	8.37005e+06	9.17214e+06	5.74729e+06	7.13101e+06
Com_4539_pos	m-Cresol	1.31016e+07	1.87927e+07	4.73894e+07	3.96658e+07	4.09004e+07	1.36161e+07	2.32347e+07	2.50436e+07	2.87164e+07	2.64825e+07
Com_7287_pos	2-[(5-anilino-4-phenyl-4H-1,2,4-triazol-3-yl)thio]acetic acid	1.50936e+07	1.29804e+07	1.75181e+07	2.70466e+07	4.58463e+07	1.02173e+07	2.4072e+07	2.57997e+07	3.52837e+07	2.0328e+07
Com_4095_pos	Dihydrojasmone	3.17963e+07	3.8458e+07	4.76243e+07	2.16733e+07	2.18656e+07	4.04055e+07	2.74237e+07	2.91515e+07	1.77405e+07	3.04451e+07
Com_737_pos	Gamma-Aminobutyric acid	4.16426e+08	3.08317e+08	5.19958e+08	5.69834e+08	5.52477e+08	1.92009e+08	4.96645e+08	7.35345e+08	6.87514e+08	4.4442e+08
Com_14899_pos	Abscisic Acid	2.4892e+06	3.31754e+06	1.04672e+07	1.15304e+07	1.41607e+07	2.61829e+06	8.78811e+06	8.53033e+06	1.31179e+07	7.31055e+06
Com_29643_pos	Catalpol	1.21033e+06	1.54595e+06	3.61855e+06	3.84817e+06	2.80257e+06	552797	3.59121e+06	3.80869e+06	4.88298e+06	2.21059e+06
Com_105_pos	D-Proline	1.85053e+09	1.81854e+09	2.40832e+09	1.32839e+09	4.84072e+08	2.37656e+09	1.64696e+09	1.9739e+09	8.87585e+08	1.93849e+09
Com_37313_pos	Alnustone	1.35929e+06	1.38696e+06	1.41344e+06	1.45187e+06	1.95508e+06	666181	1.03943e+06	1.32735e+06	1.41429e+06	1.00779e+06
Com_40595_pos	Monocrotaline	508225	556199	1.25599e+06	1.05607e+06	757086	498671	996476	993930	1.05336e+06	754040
Com_22483_pos	Glycyrrhetinic acid	1.42114e+06	696913	648066	475679	410875	2.65318e+06	665075	576426	441350	828617
Com_12882_pos	Pimpinellin	328717	369791	5.20146e+06	1.12536e+07	1.76369e+07	550996	1.41065e+06	1.99275e+06	1.45464e+07	5.39537e+06
Com_3308_pos	L-Citrulline	3.47187e+07	1.50494e+07	8.88732e+06	5.77373e+06	9.17258e+06	6.54865e+07	1.8023e+07	1.26481e+07	8.25761e+06	2.79803e+07
Com_5884_pos	4-Methylumbelliferyl-¦Á-D-glucopyranoside	9.58553e+06	9.03428e+06	5.10426e+07	4.91958e+07	2.60167e+07	8.1445e+06	2.1898e+07	3.09518e+07	5.17767e+07	2.27602e+07
Com_2376_pos	Eriodictyol-7-O-glucoside	7.1561e+06	6.73642e+06	1.08257e+08	1.53364e+08	1.60176e+08	3.29842e+06	7.30594e+07	6.05171e+07	1.15894e+08	7.05367e+07
Com_28194_pos	(+)-Anwulignan	2.31832e+06	2.5627e+06	2.20207e+06	1.83392e+06	2.37681e+06	3.448e+06	2.36067e+06	1.70397e+06	2.1179e+06	2.60925e+06
Com_15413_pos	Rottlerin	2.15688e+06	6.59145e+06	1.30485e+06	3.8271e+06	4.33057e+06	4.36579e+06	1.27159e+07	4.60538e+06	7.49446e+06	4.17256e+06
Com_17155_pos	Fargesin	2.29055e+06	3.10111e+06	4.2873e+06	5.99044e+06	7.40087e+06	1.61714e+06	7.45685e+06	6.78971e+06	8.03402e+06	4.39047e+06
Com_7590_pos	(-)-Caryophyllene oxide	2.73974e+07	3.12911e+07	3.66815e+07	2.59318e+07	3.72129e+07	2.22878e+07	2.42555e+07	1.92945e+07	2.79009e+07	3.38847e+07
Com_3571_pos	LPE 18:3	2.48431e+07	1.93435e+07	3.25658e+07	7.08875e+07	5.82317e+07	3.18984e+07	2.19787e+07	3.2723e+07	3.58754e+07	3.47797e+07
Com_1413_pos	LPE 18:2	6.73105e+07	7.61612e+07	6.86726e+07	2.09476e+08	1.87873e+08	6.74234e+07	7.82098e+07	1.04092e+08	1.37281e+08	1.09987e+08
Com_43664_pos	Tanshindiol C	518959	500514	939750	796102	740952	555642	692814	599853	654255	671682
Com_11841_pos	Acetyl-trans-resveratrol	6.83034e+06	5.40161e+06	2.26098e+07	1.35788e+07	7.4777e+06	5.42038e+06	1.3235e+07	1.66446e+07	1.06161e+07	1.02751e+07
Com_23962_pos	Trachelogenin	1.91669e+06	2.01719e+06	3.74575e+06	5.00421e+06	6.38478e+06	1.82992e+06	3.86285e+06	3.62742e+06	4.15773e+06	3.07366e+06
Com_17678_pos	Tyramine	3.22203e+06	3.14842e+06	6.93461e+06	9.81081e+06	1.03272e+07	2.72663e+06	3.95851e+06	4.05612e+06	4.98357e+06	4.32755e+06
Com_12747_pos	Polygalaxanthone ¢ö	482901	3.87787e+06	1.11608e+07	9.81674e+06	1.51142e+07	431020	1.0012e+07	6.74539e+06	9.29155e+06	7.27564e+06
Com_2910_pos	3,4,5-Trimethoxycinnamic acid	6.3132e+07	6.63897e+07	5.12615e+07	5.6846e+07	1.2236e+08	8.67046e+07	6.26591e+07	8.23622e+07	7.61832e+07	7.45169e+07
Com_38_pos	Parishin E	8.86758e+09	4.48313e+09	1.46986e+08	9.16484e+07	3.35449e+07	9.16089e+09	1.93497e+09	1.23893e+09	2.19911e+08	4.39942e+09
Com_5485_pos	2-Thio-acetyl MAGE	9.64042e+06	4.938e+06	2.88506e+06	1.46437e+06	1.50437e+06	2.8216e+07	1.7521e+06	2.86121e+06	1.22856e+06	6.58372e+06
Com_2_pos	Byakangelicol	3.77639e+10	37522457439	26809414343	2.10117e+10	20928508881	4.51373e+10	23891538761	2.68102e+10	2.49773e+10	3.32502e+10
Com_12133_pos	Oleoyl ethanolamide	8.21021e+06	1.26197e+07	1.15166e+07	7.47483e+06	1.31852e+07	9.30166e+06	9.32462e+06	5.97329e+06	8.36615e+06	1.12793e+07
Com_956_pos	Poricoic acid B	1.16811e+08	1.36806e+08	6.44682e+06	4.76552e+06	4.64861e+06	2.60533e+08	5.88857e+06	1.16155e+07	4.4039e+06	8.03266e+07
Com_13701_pos	Tricin O-malonylhexoside	6.98407e+06	9.35485e+06	8.52705e+06	7.23238e+06	7.81763e+06	4.84725e+06	6.082e+06	6.14641e+06	8.70583e+06	6.724e+06
Com_17464_pos	3',4',5'-Tricetin 5-O-hexoside	2.82054e+06	3.25709e+06	3.87726e+06	6.13908e+06	9.44461e+06	2.49249e+06	3.55968e+06	4.58087e+06	1.01538e+07	4.13868e+06
Com_2733_pos	Syringenone	9.32629e+07	8.95495e+07	9.16978e+07	8.46457e+07	7.06197e+07	1.08221e+08	7.762e+07	7.74825e+07	1.30053e+08	8.30506e+07
Com_33217_pos	Polygalaxanthone ¢ô	273517	349655	2.51032e+06	3.56867e+06	2.75223e+06	380698	1.33905e+06	1.20384e+06	2.2565e+06	1.06921e+06
Com_31778_pos	7-Hydroxy-4-methyl-8-nitrocoumarin	1.68745e+06	1.42199e+06	2.12742e+06	1.17066e+06	1.33265e+06	1.73715e+06	3.626e+06	2.58297e+06	2.15321e+06	1.6437e+06
Com_77_pos	Polygalaxanthone ¢÷	2.31694e+09	2.62063e+09	5.12005e+09	4633095202	3.23603e+09	3.11072e+09	3.80905e+09	3.13278e+09	3.36656e+09	3.30563e+09
Com_24027_pos	Capric acid	1.16845e+06	1.19675e+06	3.45805e+06	5.95599e+06	5.04782e+06	1.28897e+06	1.44519e+06	1.46785e+06	2.23095e+06	2.32052e+06
Com_71_pos	3-Carene	3.11734e+09	4.01225e+09	5.2184e+09	3.64757e+09	4.02692e+09	3.29083e+09	3.32331e+09	5.21398e+09	4.28447e+09	3.62184e+09
Com_4886_pos	C-pentosyl-luteolin-C-hexoside	4.31448e+07	5.52333e+07	2.79378e+07	2.55015e+07	3.38933e+07	4.15991e+07	5.33076e+07	3.35408e+07	3.43866e+07	3.94278e+07
Com_17139_pos	1,7-bis(3,4-dihydroxyphenyl)heptan-3-one	3.75811e+06	3.95723e+06	2.39014e+06	2.14393e+06	2.10524e+06	7.24716e+06	2.3065e+06	2.5445e+06	2.46893e+06	3.10368e+06
Com_21390_pos	Galloylpaeoniflorin	1.47114e+06	2.04844e+06	6.724e+06	7.10608e+06	7.44098e+06	1.48448e+06	4.86041e+06	3.58164e+06	5.30751e+06	4.27852e+06
Com_4403_pos	3-Indolepropionic acid	1.74208e+07	3.22914e+07	809935	831850	1.56597e+06	1.79959e+07	4.26345e+06	1.81797e+06	1.70128e+06	1.96846e+07
Com_1173_pos	2-(Dimethylamino)Guanosine	4.72065e+07	5.49756e+07	3.1312e+08	1.97917e+08	2.06229e+08	2.01905e+07	1.64094e+08	8.33104e+07	1.18938e+08	1.19989e+08
Com_3594_pos	Prostaglandin K2	4.0061e+07	6.56963e+07	4.51638e+07	2.92996e+07	5.5137e+07	1.97876e+07	2.96246e+07	9.85176e+07	6.89968e+07	4.00759e+07
Com_2295_pos	Esculetin	4.92427e+07	4.19639e+07	2.07577e+07	1.33204e+07	1.11749e+07	9.33269e+07	1.33644e+07	1.44397e+07	9.10051e+06	3.71613e+07
Com_11655_pos	Daidzein	1.49073e+07	1.23709e+07	6.82416e+06	5.98084e+06	9.92485e+06	1.24869e+07	7.34426e+06	7.05314e+06	6.57687e+06	6.7082e+06
Com_15327_pos	DIMBOA glucoside	1.09023e+07	8.0743e+06	1.0432e+06	1.39314e+06	1.05212e+06	6.86373e+06	3.7927e+06	5.45854e+06	1.68454e+06	4.37555e+06
Com_11367_pos	Sinapoyl O-hexoside	4.68757e+06	1.75175e+06	1.58045e+07	1.65166e+07	1.53257e+07	1.31471e+06	4.45037e+06	3.56544e+06	9.63966e+06	6.1439e+06
Com_985_pos	Apigenin 7-O-(2G-rhamnosyl)gentiobioside	2.31067e+06	7.58551e+06	2.09333e+08	3.50513e+08	3.15157e+08	2.00317e+06	5.55337e+07	4.64222e+07	1.63869e+08	1.16106e+08
Com_48109_pos	Uridine 5'-monophosphate	223764	200048	125232	126324	104075	240277	208520	196925	174477	167853
Com_15346_pos	trans-Zeatin-riboside	2.57005e+06	2.88507e+06	1.19285e+07	1.30929e+07	1.23264e+07	1.89301e+06	5.37072e+06	6.53381e+06	1.11691e+07	6.57755e+06
Com_11530_pos	1-Palmitoylglycerol	1.11878e+07	1.14761e+07	1.22371e+07	1.12833e+07	1.14965e+07	7.11447e+06	1.70491e+07	2.04469e+07	1.9466e+07	1.27039e+07
Com_4835_pos	Jasmone	4.77439e+06	2.5006e+07	5.02125e+07	2.0263e+07	3.43431e+07	6.78345e+06	1.32323e+07	6.83544e+07	5.95112e+07	2.97841e+07
Com_13222_pos	Salidroside	2.62698e+06	1.81406e+06	7.96755e+06	5.52247e+06	3.70382e+06	2.78306e+06	3.96906e+06	3.21344e+06	2.62591e+06	3.56716e+06
Com_47602_pos	Bisulfurous Acid	239086	191103	193003	198575	225190	218562	345897	369912	308145	213629
Com_13224_pos	senkyunolide O	4.14178e+06	4.92819e+06	3.69927e+06	9.1546e+06	1.12695e+07	4.85947e+06	7.91521e+06	1.09313e+07	8.69909e+06	5.80289e+06
Com_20064_pos	Carbendazim	4.61929e+06	1.76542e+06	2.79536e+06	2.25507e+06	817899	388908	297124	487467	324792	1.41906e+06
Com_40839_pos	Lactucin	625897	871042	1.00438e+06	728535	505186	1.11893e+06	1.02572e+06	748303	644384	841601
Com_20795_pos	Asp-phe	3.17077e+06	3.76415e+06	892335	563105	1.32943e+06	3.85932e+06	1.78183e+06	2.19325e+06	2.33283e+06	2.19112e+06
Com_36813_pos	Ferulic acid O-hexoside	566483	629568	1.77349e+06	1.97972e+06	2.2847e+06	553302	1.2385e+06	1.18544e+06	1.62412e+06	1.18977e+06
Com_48449_pos	Ginkgolic Acid	111894	143652	187421	124801	154536	80986.2	171688	256310	249569	164553
Com_41965_pos	Palmatine	525544	478266	1.0974e+06	1.08267e+06	1.51746e+06	478113	887400	693213	1.31091e+06	731752
Com_3213_pos	D-Erythro-sphingosine 1-phosphate	9.20174e+06	2.14844e+07	5.16678e+07	3.4378e+07	4.35539e+07	9.54168e+06	1.56474e+07	1.7202e+07	1.41454e+07	3.70042e+07
Com_20580_pos	Homoharringtonine	449607	1.43054e+06	346191	1.05239e+06	2.92725e+06	237553	2.25281e+06	1.72305e+06	1.6944e+06	468078
Com_31165_pos	4-phenoxyphenyl 4-hydroxypiperidine-1-carboxylate	644017	2.4202e+06	1.13012e+06	1.08982e+06	1.90034e+06	307412	2.18698e+06	1.42991e+06	1.52368e+06	1.07764e+06
Com_27777_pos	3-Hydroxyhippuric Acid	1.16173e+06	2.1058e+06	4.03506e+06	3.82301e+06	3.75865e+06	1.17528e+06	2.93741e+06	3.98733e+06	4.03704e+06	2.57022e+06
Com_9208_pos	N4-Acetylsulfamethoxazole	8.16901e+06	9.70497e+06	1.27232e+07	1.52982e+07	1.31497e+07	2.01033e+06	1.42808e+07	9.60293e+06	1.00285e+07	7.01938e+06
Com_3228_pos	UDP	3.86974e+07	3.24322e+07	1.61645e+07	3.1271e+07	3.3335e+07	6.98906e+07	4.33857e+07	5.19737e+07	6.24317e+07	3.75693e+07
Com_12581_pos	Protostemonine	2.91944e+06	2.45708e+06	1.86011e+06	1.46304e+06	1.34906e+06	9.7503e+06	2.2431e+06	2.31728e+06	1.10141e+06	3.25872e+06
Com_278_pos	alpha-Ketoglutaric acid	1.30827e+07	2.05931e+07	2.24278e+08	1.02143e+09	9.50267e+08	2.85136e+07	7.45981e+07	3.24997e+08	3.43762e+08	2.09638e+08
Com_19841_pos	Hecogenin	1.93532e+06	1.88481e+06	394811	385938	375050	4.61607e+06	342632	457305	388121	1.08435e+06
Com_3359_pos	7-{[(2E)-3,7-dimethylocta-2,6-dien-1-yl]oxy}-2H-chromen-2-one	4.58009e+07	4.02269e+07	2.00395e+07	1.33505e+07	1.99171e+07	6.26666e+07	1.68824e+07	1.52336e+07	1.44064e+07	3.56886e+07
Com_9210_pos	Kynurenic acid	1.96849e+07	1.69809e+07	1.98789e+07	7.2235e+06	4.3841e+06	1.56191e+07	1.00779e+07	1.94797e+07	5.30876e+06	1.4767e+07
Com_9400_pos	Picrotoxinin	1.23985e+07	3.97112e+06	1.45358e+07	1.47364e+07	1.35651e+07	1.57188e+07	8.7932e+06	7.27223e+06	1.57979e+07	8.87157e+06
Com_6791_pos	trans-Cinnamaldehyde	2.72741e+07	3.59877e+07	3.41558e+07	4.17864e+07	4.17351e+07	2.50118e+07	4.37704e+07	4.57904e+07	4.88094e+07	3.66994e+07
Com_23499_pos	3,6'-Disinapoyl sucrose	3.6973e+06	3.03727e+06	356373	342001	357983	3.08739e+06	531268	866322	518972	1.33256e+06
Com_13226_pos	Isorhamnetin-3-glucoside	1.24007e+07	1.09225e+07	5.00544e+06	5.15631e+06	4.5345e+06	1.18257e+07	1.01091e+07	8.33105e+06	6.25188e+06	8.27464e+06
Com_2818_pos	Anhydroicaritin	3.26175e+07	1.69789e+07	1.28098e+07	1.3429e+07	1.57037e+07	5.93021e+07	3.11858e+06	8.96241e+06	5.86866e+06	2.77672e+07
Com_6608_pos	1-O-(3,4,5-Trimethoxybenzoyl)-beta-L-galactopyranose	1.70343e+07	2.883e+07	2.71639e+07	2.08606e+07	2.20716e+07	7.69179e+06	3.6801e+07	3.08254e+07	3.29874e+07	1.97759e+07
Com_46016_pos	7,8-Dihydroxyflavone	423567	764746	526858	605803	859470	543931	685348	611881	883609	663315
Com_28497_pos	3,4',5-Trimethoxy-trans-stilbene	1.36648e+06	1.546e+06	249350	224982	294887	1.44109e+06	360143	300495	259033	366930
Com_36734_pos	Trillin	798326	1.00647e+06	1.6052e+06	1.67795e+06	976072	823834	845210	567903	601267	903785
Com_4601_pos	4-oxo-5-phenylpentanoic acid	5.36364e+07	5.07859e+07	3.32439e+07	4.46557e+07	5.235e+07	4.87888e+07	6.84949e+07	5.83644e+07	5.71229e+07	5.12415e+07
Com_28326_pos	Isocryptotanshinone	451909	440100	820835	1.669e+06	1.78869e+06	936783	320287	330878	269649	663214
Com_5425_pos	Sodium [dodecanoyl(methyl)amino]acetate	2.46465e+06	3.28172e+06	8.07456e+06	7.60119e+06	4.47428e+07	2.42431e+06	4.89548e+06	4.39827e+06	1.44582e+07	5.85799e+06
Com_11243_pos	N1-(2-pyridylmethyl)-2-[3,5-di(trifluoromethyl)benzoyl]benzamide	7.36012e+06	9.91433e+06	1.38961e+07	1.45738e+07	1.83767e+07	5.50228e+06	1.0567e+07	9.57195e+06	9.52009e+06	9.88712e+06
Com_24_pos	Pratensein-7-O-glucoside	8.08448e+09	9.00283e+09	1.11431e+10	1.04754e+10	9.59658e+09	9.07525e+09	1.40681e+10	1.22265e+10	1.05908e+10	1.06712e+10
Com_39637_pos	Dehydropachymic Acid	681054	570252	603241	521807	401158	222707	229487	256079	235814	312094
Com_11419_pos	Ganoderic acid C2	3.29854e+06	6.89104e+06	3.62012e+06	3.85561e+06	4.8665e+06	1.19337e+07	6.14002e+06	3.46962e+06	3.36899e+06	3.9969e+06
Com_21097_pos	Curcumenol	873379	2.3517e+06	7.6668e+06	5.39665e+06	6.49647e+06	618480	3.38152e+06	4.41293e+06	5.7625e+06	3.49852e+06
Com_19965_pos	4-Ethylphenol	3.63433e+06	4.15147e+06	8.46328e+06	7.12153e+06	5.74587e+06	3.39411e+06	7.01918e+06	9.06569e+06	9.15681e+06	6.49207e+06
[truncated: 982 more rows]

## Sheet: Supplementary Table 7
Supplementary Table 7. List of primers used for qRT-PCR analysis.
[truncated: 12 more rows]

## Sheet: Supplementary Table 8
Supplementary Table 8. Temperatures (℃) during the growing periods of rough and smooth skinned lemon fruits.
[truncated: 10 more rows]
